# Supplementary material for: Bioinformatic Analysis Reveals the Role of Translation Elongation Efficiency Optimisation in the Evolution of Ralstonia Genus
Source: Biology (Basel). 2023 Oct 16;12(10):1338. doi: 10.3390/biology12101338 (PMC10604486; doi:10.3390/biology12101338)
Supplement: Supplementary file 1 [file biology-12-01338-s001.zip]

Archive with 5 entries (5 files):
- DI_indexes_all_genes.zip
- Supplementary_table_S1.xlsx
- Supplementary_table_S2.xlsx
- Supplementary_table_S3.xlsx
- Supplementary_table_S4.xlsx
