# Supplementary material for: Bioinformatic Analysis Reveals the Role of Translation Elongation Efficiency Optimisation in the Evolution of Ralstonia Genus
Source: Biology (Basel). 2023 Oct 16;12(10):1338. doi: 10.3390/biology12101338 (PMC10604486; doi:10.3390/biology12101338)
Supplement: Supplementary file 1 [file biology-12-01338-s001.zip › Supplementary_table_S1.xlsx]

## Sheet: Sheet1
Organism	Indx	M1	R1	M2	R2	M3	R3	M4	R4	M5	R5	Number of all genes	Number of ribos. genes	Genome length, bp	GC composition, %	tRNA	Phylotypes	id	strain	phylogenetic group
cupriavidus_necator_h16___['NC_008313'].fna	5	-1	44	67	31	68	31	68	32	76	28	6755	56	7456678	65.9816	66	[None]	NC_008313	Cupriavidus necator h16	necator
cupriavidus_necator_h16___['NZ_CP039287'].fna	5	-1	44	67	31	68	31	68	32	76	28	6753	56	7454561	65.9836	69	[None]	NZ_CP039287	Cupriavidus necator h16	necator
cupriavidus_necator_n-1___['NC_015726'].fna	5	22	42	59	33	61	30	71	29	80	22	7819	55	8540857	65.0084	74	[None]	NC_015726	Cupriavidus necator n-1	necator
cupriavidus_necator___['NZ_CP017757'].fna	5	10	41	54	37	58	33	69	31	78	23	7414	56	8306935	65.0092	82	[None]	NZ_CP017757	Cupriavidus necator	necator
cupriavidus_necator___['NZ_CP066018'].fna	5	-1	44	67	31	68	31	68	32	76	28	6750	56	7455967	65.9819	69	[None]	NZ_CP066018	Cupriavidus necator	necator
cupriavidus_necator___['NZ_CP068434'].fna	5	11	42	58	38	60	34	66	35	77	28	7658	55	8417134	65.2707	74	[None]	NZ_CP068434	Cupriavidus necator	necator
ralstonia_insidiosa___['NZ_CP012605'].fna	4	74	31	61	34	59	35	87	19	86	18	5640	55	6027762	63.2142	58	[None]	NZ_CP012605	Ralstonia insidiosa	soil R.
ralstonia_insidiosa___['NZ_CP016022'].fna	4	74	31	53	37	50	36	87	19	85	21	5868	55	6237004	62.3476	57	[None]	NZ_CP016022	Ralstonia insidiosa	soil R.
ralstonia_mannitolilytica___['NZ_CP010799'].fna	5	43	40	66	25	67	28	82	20	82	18	4721	55	5112301	64.9737	57	[None]	NZ_CP010799	Ralstonia mannitolilytica	soil R.
ralstonia_mannitolilytica___['NZ_CP011257'].fna	4	36	44	74	25	72	26	81	24	77	21	4521	55	4862994	65.7718	55	[None]	NZ_CP011257	Ralstonia mannitolilytica	soil R.
ralstonia_mannitolilytica___['NZ_CP049132'].fna	5	38	42	69	24	69	27	80	21	80	20	4634	55	4858688	65.3933	57	[None]	NZ_CP049132	Ralstonia mannitolilytica	soil R.
ralstonia_pickettii_12d___['NC_012856'].fna	4	75	28	50	38	50	38	87	19	85	25	5431	55	5765358	62.4208	57	[None]	NC_012856	Ralstonia pickettii 12d	soil R.
ralstonia_pickettii_12j___['NC_010682'].fna	4	72	30	57	37	54	43	85	21	82	25	4997	55	5365729	63.1739	61	[None]	NC_010682	Ralstonia pickettii 12j	soil R.
ralstonia_pickettii___['NZ_CP023537'].fna	4	33	44	73	24	70	26	80	23	78	20	4412	55	4838052	65.6325	52	[None]	NZ_CP023537	Ralstonia pickettii	soil R.
ralstonia_pseudosolanacearum___['NZ_CP021762'].fna	5	-42	37	65	35	64	38	51	39	66	33	5049	55	5830927	66.7395	64	['pseudosolanacearum']	NZ_CP021762	Ralstonia pseudosolanacearum	phytopathogenic R.
ralstonia_solanacearum_fjat-1458___['NZ_CP016554'].fna	5	-34	36	63	32	63	32	56	34	70	24	5331	55	6079899	66.5681	67	['pseudosolanacearum']	NZ_CP016554	Ralstonia pseudosolanacearum fjat-1458	phytopathogenic R.
ralstonia_solanacearum_fjat-91___['NZ_CP016612'].fna	5	-36	36	63	32	63	32	50	37	67	25	5129	55	5894087	66.627	65	['pseudosolanacearum']	NZ_CP016612	Ralstonia pseudosolanacearum fjat-91	phytopathogenic R.
ralstonia_solanacearum_gmi1000___['NC_003295'].fna	5	-41	37	65	35	64	38	52	39	66	33	5060	55	5830922	66.7457	64	['pseudosolanacearum']	NC_003295	Ralstonia pseudosolanacearum gmi1000	phytopathogenic R.
ralstonia_solanacearum_oe1-1___['NZ_CP009764'].fna	5	-40	37	63	36	63	37	47	39	64	33	4972	55	5782975	66.6808	65	['pseudosolanacearum']	NZ_CP009764	Ralstonia pseudosolanacearum oe1-1	phytopathogenic R.
ralstonia_solanacearum___['NZ_AP024097'].fna	5	-32	35	62	33	61	33	54	35	69	24	5321	55	6074028	66.4684	67	['pseudosolanacearum']	NZ_AP024097	Ralstonia pseudosolanacearum	phytopathogenic R.
ralstonia_solanacearum___['NZ_AP024099'].fna	5	-37	35	64	29	64	29	50	36	68	23	5154	55	5925596	66.595	71	['pseudosolanacearum']	NZ_AP024099	Ralstonia pseudosolanacearum	phytopathogenic R.
ralstonia_solanacearum___['NZ_AP024101'].fna	5	-40	35	66	29	65	29	50	36	67	24	4985	55	5749370	66.7566	67	['pseudosolanacearum']	NZ_AP024101	Ralstonia pseudosolanacearum	phytopathogenic R.
ralstonia_solanacearum___['NZ_AP024103'].fna	5	-39	36	65	31	66	30	48	37	67	25	4982	55	5782965	66.6812	65	['pseudosolanacearum']	NZ_AP024103	Ralstonia pseudosolanacearum	phytopathogenic R.
ralstonia_solanacearum___['NZ_AP024105'].fna	5	-37	35	64	31	64	31	53	35	68	24	5097	55	5918583	66.6224	67	['pseudosolanacearum']	NZ_AP024105	Ralstonia pseudosolanacearum	phytopathogenic R.
ralstonia_solanacearum___['NZ_AP024107'].fna	5	-36	35	62	29	61	29	52	35	69	23	5180	55	5907878	66.4799	67	['pseudosolanacearum']	NZ_AP024107	Ralstonia pseudosolanacearum	phytopathogenic R.
ralstonia_solanacearum___['NZ_AP024157'].fna	5	-32	35	62	33	61	32	54	35	69	24	5323	55	6073933	66.4685	66	['pseudosolanacearum']	NZ_AP024157	Ralstonia pseudosolanacearum	phytopathogenic R.
ralstonia_solanacearum___['NZ_AP024159'].fna	5	-37	35	64	29	64	29	50	36	68	23	5157	55	5925604	66.5951	71	['pseudosolanacearum']	NZ_AP024159	Ralstonia pseudosolanacearum	phytopathogenic R.
ralstonia_solanacearum___['NZ_AP024161'].fna	5	-36	35	63	30	62	29	51	36	69	23	5184	55	5909920	66.4263	67	['pseudosolanacearum']	NZ_AP024161	Ralstonia pseudosolanacearum	phytopathogenic R.
ralstonia_solanacearum___['NZ_CP014702'].fna	3	-26	39	67	30	67	27	50	38	67	28	4754	55	5483256	66.1832	57	['pseudosolanacearum', 'syzygii']	NZ_CP014702	Ralstonia pseudosolanacearum	phytopathogenic R.
ralstonia_solanacearum___['NZ_CP015115'].fna	5	-34	36	63	32	63	31	50	36	68	24	5284	55	6062968	66.4988	65	['pseudosolanacearum']	NZ_CP015115	Ralstonia pseudosolanacearum	phytopathogenic R.
ralstonia_solanacearum___['NZ_CP015850'].fna	5	-35	35	63	31	63	31	54	35	69	23	5041	55	5772130	66.5126	64	['pseudosolanacearum']	NZ_CP015850	Ralstonia pseudosolanacearum	phytopathogenic R.
ralstonia_solanacearum___['NZ_CP016904'].fna	5	-39	36	66	32	66	32	50	37	66	25	4902	55	5628237	66.778	66	['pseudosolanacearum']	NZ_CP016904	Ralstonia pseudosolanacearum	phytopathogenic R.
ralstonia_solanacearum___['NZ_CP016914'].fna	5	-37	36	64	32	64	31	52	35	67	24	5225	55	5913444	66.614	67	['pseudosolanacearum']	NZ_CP016914	Ralstonia pseudosolanacearum	phytopathogenic R.
ralstonia_solanacearum___['NZ_CP021448'].fna	5	-29	36	62	32	63	33	53	36	70	24	5420	55	6016934	66.6191	67	['pseudosolanacearum']	NZ_CP021448	Ralstonia pseudosolanacearum	phytopathogenic R.
ralstonia_solanacearum___['NZ_CP022481'].fna	5	-32	36	62	32	63	32	56	34	70	24	5186	55	6021347	66.2144	66	['pseudosolanacearum']	NZ_CP022481	Ralstonia pseudosolanacearum	phytopathogenic R.
ralstonia_solanacearum___['NZ_CP022755'].fna	5	-38	36	64	31	64	31	50	37	66	25	4994	55	5827463	66.668	68	['pseudosolanacearum']	NZ_CP022755	Ralstonia pseudosolanacearum	phytopathogenic R.
ralstonia_solanacearum___['NZ_CP022765'].fna	5	-32	36	61	32	61	32	57	34	70	24	5414	55	6187432	66.2597	68	['pseudosolanacearum']	NZ_CP022765	Ralstonia pseudosolanacearum	phytopathogenic R.
ralstonia_solanacearum___['NZ_CP022768'].fna	5	-35	36	63	32	63	32	52	36	68	24	5216	55	6035554	66.6001	66	['pseudosolanacearum']	NZ_CP022768	Ralstonia pseudosolanacearum	phytopathogenic R.
ralstonia_solanacearum___['NZ_CP022772'].fna	5	-39	37	65	31	65	31	51	36	66	25	4782	55	5517698	66.7329	64	['pseudosolanacearum']	NZ_CP022772	Ralstonia pseudosolanacearum	phytopathogenic R.
ralstonia_solanacearum___['NZ_CP022778'].fna	5	-35	36	63	32	63	32	52	36	68	24	5212	55	6045869	66.5979	66	['pseudosolanacearum']	NZ_CP022778	Ralstonia pseudosolanacearum	phytopathogenic R.
ralstonia_solanacearum___['NZ_CP022780'].fna	5	-35	36	63	32	63	31	52	36	68	24	5114	55	5991831	66.5289	66	['pseudosolanacearum']	NZ_CP022780	Ralstonia pseudosolanacearum	phytopathogenic R.
ralstonia_solanacearum___['NZ_CP022782'].fna	5	-41	36	65	30	65	31	50	36	69	24	4996	55	5812854	66.7255	65	['pseudosolanacearum']	NZ_CP022782	Ralstonia pseudosolanacearum	phytopathogenic R.
ralstonia_solanacearum___['NZ_CP022784'].fna	5	-38	37	65	31	65	31	48	37	67	25	4989	55	5706064	66.7469	66	['pseudosolanacearum']	NZ_CP022784	Ralstonia pseudosolanacearum	phytopathogenic R.
ralstonia_solanacearum___['NZ_CP022786'].fna	5	-34	36	63	32	62	31	56	34	68	24	5122	54	5923911	66.5493	67	['pseudosolanacearum']	NZ_CP022786	Ralstonia pseudosolanacearum	phytopathogenic R.
ralstonia_solanacearum___['NZ_CP022790'].fna	5	-38	36	66	32	66	31	51	36	66	25	4932	55	5638133	66.766	66	['pseudosolanacearum']	NZ_CP022790	Ralstonia pseudosolanacearum	phytopathogenic R.
ralstonia_solanacearum___['NZ_CP022792'].fna	5	-40	37	65	31	66	31	51	36	67	25	4918	55	5723338	66.755	66	['pseudosolanacearum']	NZ_CP022792	Ralstonia pseudosolanacearum	phytopathogenic R.
ralstonia_solanacearum___['NZ_CP022794'].fna	5	-44	36	67	29	67	31	45	38	67	25	4829	55	5694600	66.799	65	['pseudosolanacearum']	NZ_CP022794	Ralstonia pseudosolanacearum	phytopathogenic R.
ralstonia_solanacearum___['NZ_CP025985'].fna	5	-34	35	62	33	63	32	53	34	69	23	5362	55	6020712	66.4653	65	['pseudosolanacearum']	NZ_CP025985	Ralstonia pseudosolanacearum	phytopathogenic R.
ralstonia_solanacearum___['NZ_CP049787'].fna	5	-37	37	64	31	64	31	47	38	67	26	5065	55	5940362	66.6106	67	['pseudosolanacearum']	NZ_CP049787	Ralstonia pseudosolanacearum	phytopathogenic R.
ralstonia_solanacearum___['NZ_CP049789'].fna	5	-38	36	64	31	65	31	50	36	67	24	5035	55	5846516	66.5971	67	['pseudosolanacearum']	NZ_CP049789	Ralstonia pseudosolanacearum	phytopathogenic R.
ralstonia_solanacearum___['NZ_CP049791'].fna	5	-38	36	64	31	64	31	51	35	67	24	5044	55	5840201	66.5955	67	['pseudosolanacearum']	NZ_CP049791	Ralstonia pseudosolanacearum	phytopathogenic R.
ralstonia_solanacearum___['NZ_CP049793'].fna	5	-37	35	64	31	64	31	51	35	67	24	5058	55	5847140	66.5976	67	['pseudosolanacearum']	NZ_CP049793	Ralstonia pseudosolanacearum	phytopathogenic R.
ralstonia_solanacearum___['NZ_CP051169'].fna	5	-38	34	69	32	67	32	61	31	70	28	5047	55	5674469	66.4837	71	['pseudosolanacearum']	NZ_CP051169	Ralstonia pseudosolanacearum	phytopathogenic R.
ralstonia_solanacearum___['NZ_CP051171'].fna	5	-35	32	68	31	67	32	62	30	71	27	5102	55	5766272	66.3996	69	['pseudosolanacearum']	NZ_CP051171	Ralstonia pseudosolanacearum	phytopathogenic R.
ralstonia_solanacearum___['NZ_CP051173'].fna	5	-42	36	66	29	66	31	54	35	67	25	4966	55	5803389	66.7442	63	['pseudosolanacearum']	NZ_CP051173	Ralstonia pseudosolanacearum	phytopathogenic R.
ralstonia_solanacearum___['NZ_CP052068'].fna	5	-36	36	63	32	63	32	51	36	67	25	5120	55	5894107	66.6272	65	['pseudosolanacearum']	NZ_CP052068	Ralstonia pseudosolanacearum	phytopathogenic R.
ralstonia_solanacearum___['NZ_CP052070'].fna	5	-35	36	63	32	63	32	56	34	69	24	5267	55	6038842	66.5778	66	['pseudosolanacearum']	NZ_CP052070	Ralstonia pseudosolanacearum	phytopathogenic R.
ralstonia_solanacearum___['NZ_CP052072'].fna	5	-35	36	63	32	63	32	55	35	69	24	5277	55	6038311	66.5768	66	['pseudosolanacearum']	NZ_CP052072	Ralstonia pseudosolanacearum	phytopathogenic R.
ralstonia_solanacearum___['NZ_CP052074'].fna	5	-35	36	63	32	63	32	56	34	69	24	5267	55	6038767	66.578	66	['pseudosolanacearum']	NZ_CP052074	Ralstonia pseudosolanacearum	phytopathogenic R.
ralstonia_solanacearum___['NZ_CP052076'].fna	5	-40	36	66	30	66	30	52	35	68	24	4919	55	5704148	66.763	67	['pseudosolanacearum']	NZ_CP052076	Ralstonia pseudosolanacearum	phytopathogenic R.
ralstonia_solanacearum___['NZ_CP052078'].fna	5	-41	36	66	30	66	31	51	36	67	25	4903	55	5704739	66.7634	67	['pseudosolanacearum']	NZ_CP052078	Ralstonia pseudosolanacearum	phytopathogenic R.
ralstonia_solanacearum___['NZ_CP052080'].fna	5	-40	36	66	30	66	31	51	36	67	25	4908	55	5704469	66.7628	67	['pseudosolanacearum']	NZ_CP052080	Ralstonia pseudosolanacearum	phytopathogenic R.
ralstonia_solanacearum___['NZ_CP052082'].fna	5	-40	36	66	30	66	31	51	36	67	25	4904	55	5704467	66.7629	67	['pseudosolanacearum']	NZ_CP052082	Ralstonia pseudosolanacearum	phytopathogenic R.
ralstonia_solanacearum___['NZ_CP052084'].fna	5	-37	36	64	31	65	30	55	34	71	23	5084	55	5850165	66.5927	68	['pseudosolanacearum']	NZ_CP052084	Ralstonia pseudosolanacearum	phytopathogenic R.
ralstonia_solanacearum___['NZ_CP052086'].fna	5	-37	36	64	31	65	30	56	34	71	23	5081	55	5850473	66.5929	68	['pseudosolanacearum']	NZ_CP052086	Ralstonia pseudosolanacearum	phytopathogenic R.
ralstonia_solanacearum___['NZ_CP052088'].fna	5	-37	36	64	31	65	30	55	34	71	23	5082	55	5849364	66.5933	68	['pseudosolanacearum']	NZ_CP052088	Ralstonia pseudosolanacearum	phytopathogenic R.
ralstonia_solanacearum___['NZ_CP052090'].fna	5	-41	37	66	31	66	30	50	37	66	25	4901	55	5743317	66.7383	65	['pseudosolanacearum']	NZ_CP052090	Ralstonia pseudosolanacearum	phytopathogenic R.
ralstonia_solanacearum___['NZ_CP052092'].fna	5	-41	37	66	31	66	30	50	37	66	25	4898	55	5743320	66.7384	65	['pseudosolanacearum']	NZ_CP052092	Ralstonia pseudosolanacearum	phytopathogenic R.
ralstonia_solanacearum___['NZ_CP052094'].fna	5	-41	37	66	31	66	31	50	36	66	25	4911	55	5743319	66.7383	65	['pseudosolanacearum']	NZ_CP052094	Ralstonia pseudosolanacearum	phytopathogenic R.
ralstonia_solanacearum___['NZ_CP052096'].fna	5	-41	37	66	31	66	31	50	36	66	25	4910	55	5743322	66.7384	65	['pseudosolanacearum']	NZ_CP052096	Ralstonia pseudosolanacearum	phytopathogenic R.
ralstonia_solanacearum___['NZ_CP052098'].fna	3	-41	37	66	31	66	30	50	37	65	25	4898	55	5743320	66.7385	65	['pseudosolanacearum']	NZ_CP052098	Ralstonia pseudosolanacearum	phytopathogenic R.
ralstonia_solanacearum___['NZ_CP052100'].fna	5	-41	37	66	31	66	31	50	36	66	25	4911	55	5743316	66.7384	65	['pseudosolanacearum']	NZ_CP052100	Ralstonia pseudosolanacearum	phytopathogenic R.
ralstonia_solanacearum___['NZ_CP052102'].fna	5	-34	36	63	32	63	32	56	34	69	24	5318	55	6079925	66.5686	67	['pseudosolanacearum']	NZ_CP052102	Ralstonia pseudosolanacearum	phytopathogenic R.
ralstonia_solanacearum___['NZ_CP052104'].fna	5	-34	36	62	32	63	32	56	34	70	24	5327	55	6079726	66.5681	67	['pseudosolanacearum']	NZ_CP052104	Ralstonia pseudosolanacearum	phytopathogenic R.
ralstonia_solanacearum___['NZ_CP052106'].fna	5	-34	36	63	32	63	32	56	34	70	24	5320	55	6079865	66.5685	67	['pseudosolanacearum']	NZ_CP052106	Ralstonia pseudosolanacearum	phytopathogenic R.
ralstonia_solanacearum___['NZ_CP052108'].fna	5	-34	36	63	32	63	32	56	34	70	24	5321	55	6079768	66.5682	67	['pseudosolanacearum']	NZ_CP052108	Ralstonia pseudosolanacearum	phytopathogenic R.
ralstonia_solanacearum___['NZ_CP052110'].fna	5	-35	36	64	32	64	31	51	36	68	24	5206	55	5943260	66.6109	69	['pseudosolanacearum']	NZ_CP052110	Ralstonia pseudosolanacearum	phytopathogenic R.
ralstonia_solanacearum___['NZ_CP052112'].fna	5	-35	36	64	32	64	31	51	36	68	24	5205	55	5942123	66.6116	69	['pseudosolanacearum']	NZ_CP052112	Ralstonia pseudosolanacearum	phytopathogenic R.
ralstonia_solanacearum___['NZ_CP052114'].fna	5	-34	36	62	32	63	32	56	34	70	24	5322	55	6079895	66.5685	67	['pseudosolanacearum']	NZ_CP052114	Ralstonia pseudosolanacearum	phytopathogenic R.
ralstonia_solanacearum___['NZ_CP052116'].fna	5	-34	36	63	32	63	32	56	34	70	24	5320	55	6079901	66.5684	67	['pseudosolanacearum']	NZ_CP052116	Ralstonia pseudosolanacearum	phytopathogenic R.
ralstonia_solanacearum___['NZ_CP052118'].fna	5	-34	36	63	32	63	32	56	34	70	24	5320	55	6079725	66.5683	67	['pseudosolanacearum']	NZ_CP052118	Ralstonia pseudosolanacearum	phytopathogenic R.
ralstonia_solanacearum___['NZ_CP052120'].fna	5	-34	36	63	32	63	32	56	34	69	24	5316	55	6079903	66.5684	67	['pseudosolanacearum']	NZ_CP052120	Ralstonia pseudosolanacearum	phytopathogenic R.
ralstonia_solanacearum___['NZ_CP052122'].fna	5	-40	36	66	30	66	31	51	36	67	25	4905	55	5704467	66.7629	67	['pseudosolanacearum']	NZ_CP052122	Ralstonia pseudosolanacearum	phytopathogenic R.
ralstonia_solanacearum___['NZ_CP052124'].fna	5	-41	36	66	30	66	31	51	36	67	25	4904	55	5704465	66.7628	67	['pseudosolanacearum']	NZ_CP052124	Ralstonia pseudosolanacearum	phytopathogenic R.
ralstonia_solanacearum___['NZ_CP052126'].fna	5	-37	36	64	31	65	30	56	34	71	23	5080	55	5850161	66.5929	68	['pseudosolanacearum']	NZ_CP052126	Ralstonia pseudosolanacearum	phytopathogenic R.
ralstonia_solanacearum___['NZ_CP052128'].fna	3	-42	37	66	31	66	30	49	37	65	25	4907	55	5721106	66.7808	65	['pseudosolanacearum']	NZ_CP052128	Ralstonia pseudosolanacearum	phytopathogenic R.
ralstonia_solanacearum___['NZ_CP052130'].fna	5	-37	36	64	31	65	30	55	34	71	23	5085	55	5850464	66.5929	68	['pseudosolanacearum']	NZ_CP052130	Ralstonia pseudosolanacearum	phytopathogenic R.
ralstonia_solanacearum___['NZ_CP056083'].fna	5	-36	36	63	32	63	32	51	36	67	25	5121	55	5894106	66.6273	65	['pseudosolanacearum']	NZ_CP056083	Ralstonia pseudosolanacearum	phytopathogenic R.
ralstonia_solanacearum___['NZ_CP056085'].fna	5	-36	37	64	32	63	32	51	38	66	26	5135	55	5893883	66.6265	65	['pseudosolanacearum']	NZ_CP056085	Ralstonia pseudosolanacearum	phytopathogenic R.
ralstonia_solanacearum___['NZ_CP059376'].fna	5	-35	36	64	32	64	31	51	35	67	24	5216	55	5941600	66.6113	69	['pseudosolanacearum']	NZ_CP059376	Ralstonia pseudosolanacearum	phytopathogenic R.
ralstonia_solanacearum___['NZ_CP059489'].fna	5	-37	36	64	32	64	32	51	36	66	25	5103	55	5842685	66.6996	65	['pseudosolanacearum']	NZ_CP059489	Ralstonia pseudosolanacearum	phytopathogenic R.
ralstonia_solanacearum___['NZ_CP060701'].fna	5	-36	32	63	32	63	32	59	33	71	23	5349	54	6036097	66.5791	66	['pseudosolanacearum']	NZ_CP060701	Ralstonia pseudosolanacearum	phytopathogenic R.
ralstonia_solanacearum___['NZ_CP065531'].fna	5	-35	36	64	31	64	31	55	35	70	24	5053	56	5897510	66.3498	69	['pseudosolanacearum']	NZ_CP065531	Ralstonia pseudosolanacearum	phytopathogenic R.
ralstonia_pseudosolanacearum___['NZ_CP021764'].fna	5	-20	43	65	35	64	36	70	32	70	31	5103	54	5831278	66.4589	66	['solanacearum']	NZ_CP021764	Ralstonia solanacearum	phytopathogenic R.
ralstonia_solanacearum_po82___['NC_017574'].fna	2	-29	39	71	27	69	29	63	27	70	23	4746	53	5450263	66.4264	61	['solanacearum']	NC_017574	Ralstonia solanacearum po82	phytopathogenic R.
ralstonia_solanacearum___['NZ_CP012687'].fna	5	-23	43	68	34	67	36	64	33	72	32	4689	55	5431683	66.3604	65	['solanacearum']	NZ_CP012687	Ralstonia solanacearum	phytopathogenic R.
ralstonia_solanacearum___['NZ_CP012939'].fna	5	-21	41	66	32	68	29	64	30	73	22	4902	55	5656238	65.8274	61	['solanacearum']	NZ_CP012939	Ralstonia solanacearum	phytopathogenic R.
ralstonia_solanacearum___['NZ_CP012943'].fna	5	-26	41	68	31	69	28	61	32	71	23	4761	55	5550249	66.3978	62	['solanacearum']	NZ_CP012943	Ralstonia solanacearum	phytopathogenic R.
ralstonia_solanacearum___['NZ_CP021652'].fna	3	-43	39	62	40	63	41	45	42	60	38	4691	36	5431685	66.3035	65	['solanacearum']	NZ_CP021652	Ralstonia solanacearum	phytopathogenic R.
ralstonia_solanacearum___['NZ_CP021766'].fna	5	-26	44	68	33	67	36	68	32	72	32	4698	55	5431504	66.2973	60	['solanacearum']	NZ_CP021766	Ralstonia solanacearum	phytopathogenic R.
ralstonia_solanacearum___['NZ_CP026090'].fna	5	-23	40	70	26	69	29	66	26	70	23	4769	52	5451073	66.424	60	['solanacearum']	NZ_CP026090	Ralstonia solanacearum	phytopathogenic R.
ralstonia_solanacearum___['NZ_CP026092'].fna	2	-24	39	71	26	69	29	63	27	70	23	4759	53	5451927	66.4134	61	['solanacearum']	NZ_CP026092	Ralstonia solanacearum	phytopathogenic R.
ralstonia_solanacearum___['NZ_CP026307'].fna	5	-25	39	69	27	68	29	64	26	71	23	4778	50	5449915	66.4183	60	['solanacearum']	NZ_CP026307	Ralstonia solanacearum	phytopathogenic R.
ralstonia_solanacearum___['NZ_CP039339'].fna	5	-40	37	69	29	70	28	56	33	70	23	4731	55	5508379	66.6749	66	[None]	NZ_CP039339	Ralstonia solanacearum	phytopathogenic R.
ralstonia_solanacearum___['NZ_CP051175'].fna	5	-20	42	66	30	67	29	65	29	73	22	4721	55	5450180	66.3182	60	['solanacearum']	NZ_CP051175	Ralstonia solanacearum	phytopathogenic R.
ralstonia_solanacearum_psi07___['NC_014311'].fna	5	-23	41	67	30	68	25	69	31	73	24	4815	55	5625618	66.0871	59	['syzygii']	NC_014311	Ralstonia syzygii psi07	phytopathogenic R.
ralstonia_solanacearum___['NZ_CP022757'].fna	2	-23	39	68	30	67	29	57	36	66	28	4717	55	5541368	66.1822	61	['syzygii']	NZ_CP022757	Ralstonia syzygii	phytopathogenic R.
ralstonia_solanacearum___['NZ_CP022759'].fna	5	-23	41	68	30	69	26	67	32	71	25	4803	55	5575978	66.1248	61	['syzygii']	NZ_CP022759	Ralstonia syzygii	phytopathogenic R.
ralstonia_solanacearum___['NZ_CP022761'].fna	3	-26	39	67	30	67	27	54	37	67	27	4759	55	5494514	66.1676	62	['syzygii']	NZ_CP022761	Ralstonia syzygii	phytopathogenic R.
ralstonia_solanacearum___['NZ_CP022763'].fna	2	-24	39	68	30	67	29	56	36	66	28	4700	55	5541457	66.1827	61	['syzygii']	NZ_CP022763	Ralstonia syzygii	phytopathogenic R.
ralstonia_solanacearum___['NZ_CP022770'].fna	3	-26	39	67	30	67	27	54	37	67	27	4692	55	5420849	66.1809	62	['syzygii']	NZ_CP022770	Ralstonia syzygii	phytopathogenic R.
ralstonia_solanacearum___['NZ_CP022776'].fna	5	-24	39	66	30	66	27	55	36	68	27	4741	55	5470627	66.1106	62	['syzygii']	NZ_CP022776	Ralstonia syzygii	phytopathogenic R.
ralstonia_solanacearum___['NZ_CP022788'].fna	5	-23	41	68	30	69	26	67	32	71	25	4802	55	5575993	66.1248	61	['syzygii']	NZ_CP022788	Ralstonia syzygii	phytopathogenic R.
ralstonia_solanacearum___['NZ_CP022796'].fna	2	-24	39	68	30	67	29	57	36	66	28	4708	55	5541456	66.1826	60	['syzygii']	NZ_CP022796	Ralstonia syzygii	phytopathogenic R.
ralstonia_solanacearum___['NZ_CP022798'].fna	3	-26	39	67	30	67	27	54	37	67	28	4764	55	5493607	66.1663	62	['syzygii']	NZ_CP022798	Ralstonia syzygii	phytopathogenic R.
ralstonia_syzygii_subsp._celebesensis___['NZ_CP068285'].fna	5	-15	41	68	30	70	26	64	34	71	27	4754	55	5205188	66.1996	61	['syzygii']	NZ_CP068285	Ralstonia syzygii subsp. Celebesensis	phytopathogenic R.

## Sheet: heatmap
	EEI1	EEI2	EEI3	EEI4	EEI5
Ralstonia pseudosolanacearum	0	0	3	0	76
Ralstonia solanacearum	0	2	1	0	9
Ralstonia syzygii	0	3	3	0	5
Ralstonia insidiosa	0	0	0	2	0
Ralstonia mannitolilytica	0	0	0	1	2
Ralstonia pickettii	0	0	0	3	0
Cupriavidus necator	0	0	0	0	6

## Sheet: mean_M_R
Organism	M1	R1	M2	R2	M3	R3	M4	R4	M5	R5	GC
Ralstonia pseudosolanacearum	-36.8608	35.962	64.1899	31.3924	64.2025	31.3291	52.481	35.481	68	24.6962	66.6136
Ralstonia solanacearum	-26.6667	40.5833	67.75	30.8333	67.5	31.5833	62.4167	30.75	70.1667	26.25	66.36
Ralstonia syzygii	-23.3636	39.7273	67.4545	30	67.6364	27.0909	59.4545	34.9091	68.4545	26.7273	66.1554
Ralstonia insidiosa	74	31	57	35.5	54.5	35.5	87	19	85.5	19.5	62.7809
Ralstonia mannitolilytica	39	42	69.6667	24.6667	69.3333	27	81	21.6667	79.6667	19.6667	65.3796
Ralstonia pickettii	60	34	60	33	58	35.6667	84	21	81.6667	23.3333	63.7424
Cupriavidus necator	6.66667	42.8333	62	33.5	63.8333	31.6667	68.3333	31.8333	77.1667	26.1667	65.5392
plant											66.5343
soil											64.116
