# Supplementary material for: Bioinformatic Analysis Reveals the Role of Translation Elongation Efficiency Optimisation in the Evolution of Ralstonia Genus
Source: Biology (Basel). 2023 Oct 16;12(10):1338. doi: 10.3390/biology12101338 (PMC10604486; doi:10.3390/biology12101338)
Supplement: Supplementary file 1 [file biology-12-01338-s001.zip › Supplementary_table_S2.xlsx]

## Sheet: total_number_of_COGs
...1	0	1	2	3	4	5
tax	P_PHEG	S_PHEG	N_PHEG	P_all	S_all	N_all
-	20545	1486	1626	337565	26085	28373
COG0254	96	8	6	101	8	6
COG0231	98	8	6	102	8	6
COG0051	95	8	6	101	8	6
COG0450	93	4	18	202	16	18
COG0347	117	11	12	306	24	13
COG0057	89	8	6	102	8	6
COG0778	73	3	6	212	10	27
COG0539	100	8	6	101	8	6
COG0678	0	0	6	0	0	6
COG0174	95	8	6	102	8	6
COG2077	89	8	6	102	8	6
COG0488	133	16	13	406	32	34
COG1862	90	8	5	102	8	6
COG0834	716	57	22	1239	95	67
COG1278	45	11	22	396	32	35
COG1009	88	8	6	100	8	6
COG0460	2	8	6	100	8	6
COG0221	92	8	6	103	8	6
COG2171	76	8	6	99	8	6
COG0443	90	8	6	428	30	20
COG0112	89	8	6	101	8	6
COG1826	1	1	6	1	1	6
COG1942	21	1	6	100	4	7
COG1005	100	8	6	102	8	6
COG0479	88	10	6	100	11	7
COG0480	182	16	12	200	16	18
COG0458	84	8	6	89	8	6
COG3125	76	7	6	181	8	6
COG0326	85	6	6	101	8	6
COG1290	97	8	6	102	8	6
COG0081	90	8	6	102	8	6
COG0459	91	13	6	149	18	11
COG0776	100	12	6	316	22	15
COG0853	79	8	6	102	8	6
COG1217	89	8	6	101	8	6
COG0360	20	8	6	102	8	6
COG0341	91	8	6	101	8	6
COG0050	196	17	12	198	17	12
COG0267	101	8	6	102	8	6
COG0316	187	14	12	203	16	12
COG4786	89	6	6	110	12	6
COG3157	91	5	4	97	5	8
COG1159	87	0	6	101	8	6
COG2225	88	8	6	102	8	6
COG0056	89	8	6	100	8	6
COG0843	325	19	26	382	35	30
COG0074	2	0	6	2	0	6
COG0783	94	8	6	101	10	6
COG0115	63	0	6	130	8	9
COG2057	90	8	6	204	18	23
COG0440	89	4	6	102	8	6
COG1982	88	8	6	100	8	6
COG0086	85	8	6	96	8	6
COG0045	89	8	6	101	8	6
COG2030	7	0	12	109	19	37
COG0052	89	8	6	101	8	6
COG0012	89	8	6	102	8	6
COG0203	99	8	6	102	8	6
COG1008	89	8	6	101	8	6
COG0184	100	8	6	103	8	6
COG0822	94	8	6	101	8	12
COG0059	79	8	6	101	8	7
COG0395	175	16	12	179	21	15
COG0372	186	16	19	219	20	25
COG1158	89	7	6	101	8	6
COG1143	86	2	6	102	8	6
COG2838	0	0	6	0	0	6
COG0278	98	5	6	102	5	6
COG1049	0	10	6	82	10	6
COG1250	1	6	11	200	16	18
COG4948	0	3	7	316	41	36
COG0839	93	3	6	101	7	6
COG0683	106	37	25	530	59	42
COG1838	14	6	6	117	8	10
COG0158	89	4	6	101	8	18
COG0574	89	8	6	100	10	6
COG1140	90	2	9	101	3	9
COG0335	88	8	5	101	8	5
COG2894	89	6	6	102	8	6
COG0858	89	2	6	102	6	6
COG0103	95	8	6	101	8	6
COG2224	89	14	12	101	14	12
COG1464	176	17	18	200	24	23
COG0137	89	8	6	101	8	6
COG0233	21	8	6	101	9	6
COG4775	89	8	6	102	8	6
COG1773	42	8	6	102	8	18
COG0148	88	4	6	100	5	9
COG0663	89	7	6	102	11	8
COG0548	167	8	6	203	16	12
COG0226	89	10	6	202	20	7
COG0522	14	8	6	101	8	6
COG0080	89	8	6	101	8	6
COG0568	0	4	10	101	9	23
COG1653	0	8	5	101	8	6
COG0264	89	8	6	101	8	6
COG2084	0	8	6	290	42	56
COG0567	88	8	6	184	13	6
COG0624	87	0	12	502	50	46
COG2895	12	5	6	101	8	6
COG0544	89	8	6	101	8	6
COG2974	0	0	6	93	10	6
COG0035	88	5	6	101	8	6
COG1960	258	21	58	1135	108	223
COG3960	4	8	6	97	8	6
COG0173	88	7	6	100	7	6
COG0493	74	8	6	134	10	6
COG0100	1	7	6	101	8	6
COG1301	227	23	13	420	28	33
COG0841	179	8	12	408	36	30
COG1610	2	5	6	101	8	6
COG0180	5	0	6	89	4	6
COG1219	6	2	6	102	8	6
COG1282	92	3	25	195	8	26
COG0198	5	6	6	102	8	6
COG0377	39	4	6	102	8	6
COG0492	67	6	9	205	16	22
COG0504	0	3	6	101	8	6
COG2609	89	8	6	101	8	19
COG1845	170	6	9	398	38	30
COG1335	5	5	18	353	35	82
COG0129	68	6	12	204	25	24
COG0016	88	2	6	101	8	6
COG0526	265	13	18	553	38	39
COG0028	89	6	12	101	15	28
COG0119	89	5	6	359	35	68
COG0745	124	9	5	1898	131	94
COG0175	82	4	6	101	10	11
COG0342	88	8	6	100	8	6
COG0691	86	4	6	101	8	6
COG0422	89	8	6	101	8	6
COG0268	0	6	6	102	8	6
COG0835	98	8	12	101	8	13
COG1062	83	4	8	108	9	17
COG0195	89	8	6	101	8	6
COG2917	62	7	6	102	8	6
COG0147	0	6	6	103	8	6
COG1638	0	0	5	94	8	10
COG0747	243	20	19	541	42	50
COG0060	88	5	6	101	8	6
COG0113	81	1	5	99	8	6
COG4575	0	0	6	102	4	6
COG0359	16	8	6	102	8	6
COG0621	88	6	7	201	16	12
COG0280	162	14	7	227	17	24
COG0625	175	18	18	727	55	71
COG0601	201	11	18	339	22	50
COG0098	2	6	6	101	8	6
COG0290	6	5	6	102	8	6
COG1686	87	8	6	102	8	6
COG1952	1	0	6	79	0	6
COG2368	0	0	6	0	0	6
COG0713	101	8	6	102	8	6
COG0318	83	11	16	700	77	254
COG0234	100	8	6	145	14	8
COG0646	171	10	6	203	17	12
COG0152	71	6	6	102	8	6
COG0015	88	8	6	208	16	19
COG4638	0	0	11	101	14	15
COG2834	18	0	6	103	8	6
COG0559	382	14	26	590	57	87
COG1048	90	13	12	295	17	14
COG0649	90	3	6	103	8	6
COG0094	88	8	6	101	8	6
COG0527	89	8	6	101	8	6
COG0066	93	6	6	102	18	23
COG0532	0	0	5	0	0	5
COG0788	80	7	6	189	8	13
COG2854	93	8	6	102	8	6
COG1185	90	8	6	102	8	6
COG1804	0	0	6	330	19	165
COG0465	11	5	6	102	8	6
COG0652	81	8	6	89	8	6
COG0765	101	10	7	1076	83	74
COG0162	85	5	6	101	8	6
COG5013	34	0	9	100	3	9
COG0037	80	8	4	202	16	12
COG0466	88	8	6	100	8	6
COG3954	0	0	9	0	0	9
COG0320	89	8	6	101	8	6
COG1558	85	3	5	111	9	6
COG4992	10	6	6	207	8	6
COG1225	0	0	6	101	8	6
COG0096	100	8	6	101	8	6
COG0379	0	0	6	102	8	6
COG2128	0	0	5	101	8	6
COG0138	63	7	6	101	8	6
COG0754	0	0	4	0	0	4
COG2987	0	2	5	101	8	12
COG0008	82	6	6	202	16	12
COG0155	85	8	6	178	8	12
COG0333	20	3	6	102	8	6
COG0178	89	2	6	103	8	6
COG1953	3	3	4	102	15	4
COG0250	16	0	6	101	8	6
COG0849	89	5	6	101	8	6
COG3278	80	6	6	110	8	6
COG1117	89	8	6	101	8	6
COG0712	0	0	6	102	8	6
COG0224	89	8	6	101	8	6
COG0251	5	12	8	298	33	30
COG0542	170	13	12	298	27	25
COG0760	89	10	9	529	25	18
COG0073	89	6	6	101	8	7
COG2610	69	5	6	101	9	10
COG0670	91	8	6	102	8	6
COG1018	55	4	7	220	16	28
COG0330	158	3	11	201	16	23
COG0121	4	0	6	102	14	6
COG0183	88	7	9	538	65	103
COG0592	5	8	6	102	8	6
COG1526	0	0	6	203	20	20
COG1182	0	2	6	131	24	6
COG2212	0	0	6	0	0	6
COG0355	0	3	6	203	15	6
COG0523	89	6	6	203	24	22
COG0356	98	8	5	102	8	6
COG0581	91	4	4	102	8	6
COG1732	0	0	5	0	0	6
COG2193	93	8	6	102	8	12
COG0508	4	6	5	302	22	18
COG1294	87	0	12	198	14	14
COG1840	6	18	11	110	23	17
COG4108	0	2	6	102	8	6
COG0653	64	6	6	101	8	6
COG0365	82	6	9	413	43	47
COG0329	0	2	6	403	33	27
COG0695	1	0	6	102	8	6
COG1448	89	8	6	102	16	15
COG0481	89	3	6	101	8	6
COG1298	87	4	6	108	9	6
COG2227	0	0	3	102	8	6
COG0013	84	2	6	142	8	6
COG0795	170	7	9	203	14	12
COG0102	100	8	6	101	8	6
COG1113	1	0	16	44	26	21
COG2181	76	0	6	101	3	9
COG0628	89	0	6	101	14	23
COG0722	89	8	4	203	16	12
COG0089	97	8	6	102	8	6
COG1764	20	2	5	201	25	25
COG2870	0	0	6	203	16	12
COG1104	14	7	6	171	8	12
COG1220	78	5	5	100	8	6
COG0048	16	6	6	99	8	6
COG0065	85	1	6	102	18	29
COG1249	49	8	6	249	20	18
COG3173	0	1	6	10	4	12
COG3123	0	1	6	102	8	6
COG2188	0	0	5	507	48	64
COG2606	84	0	5	102	8	6
COG1175	89	6	11	177	13	12
COG2233	6	4	10	100	22	32
COG0494	0	0	6	305	22	25
COG0410	172	7	10	794	78	108
COG2805	80	5	9	204	16	12
COG1530	66	0	6	99	8	6
COG0711	0	1	6	102	8	6
COG0064	0	5	5	101	8	6
COG0782	80	4	7	305	16	14
COG0753	17	0	5	114	3	9
COG0591	4	4	6	106	11	7
COG0644	1	5	6	111	8	6
COG1536	89	10	5	101	10	6
COG0798	0	0	5	0	5	6
COG2031	0	0	5	0	2	9
COG1469	89	6	6	102	8	7
COG0136	88	8	5	100	8	6
COG3511	2	1	5	103	21	23
COG0668	84	5	5	102	10	13
COG1485	78	0	6	101	8	6
COG1788	123	6	3	202	22	23
COG1186	89	8	6	102	12	12
COG1902	0	0	5	318	20	47
COG2070	0	0	4	0	0	23
COG0093	8	4	6	102	8	6
COG0346	104	9	6	259	21	24
COG0192	0	0	6	101	8	7
COG0766	0	6	6	102	8	6
COG4579	88	8	6	101	8	6
COG1704	14	7	5	96	10	6
COG0087	0	2	6	101	8	6
COG0587	28	0	5	101	8	6
COG1274	88	7	6	102	8	6
COG0200	19	8	3	101	8	6
COG3047	1	5	7	98	20	12
COG0425	0	1	5	101	2	6
COG1620	81	4	5	102	8	15
COG1652	4	1	4	102	8	6
COG0468	89	8	5	101	8	6
COG0244	0	7	4	102	8	6
COG2175	0	0	4	111	10	42
COG2087	0	1	5	102	8	6
COG0573	0	3	5	102	8	6
COG0516	86	8	5	100	8	6
COG0090	7	6	6	101	8	6
COG1146	61	7	5	219	16	14
COG2130	5	5	6	101	12	10
COG3622	0	3	5	201	16	12
COG0187	75	10	5	201	18	12
COG0049	9	5	6	101	8	6
COG0402	0	0	5	303	18	30
COG0216	76	0	3	102	8	6
COG0024	0	0	6	102	9	6
COG0084	0	0	5	204	16	12
COG0525	88	5	5	168	8	6
COG0078	20	6	6	101	8	6
COG0088	84	8	6	102	8	6
COG0780	4	0	6	102	8	6
COG0207	87	2	6	102	8	6
COG2011	0	2	6	101	18	10
COG1966	53	5	6	102	8	6
COG1622	74	3	6	271	17	18
COG4591	1	0	4	101	9	6
COG0436	89	4	8	866	34	40
COG2857	5	3	4	102	8	6
COG0842	167	9	6	303	28	19
COG0604	0	2	6	336	38	42
COG4772	0	0	3	0	0	4
COG0501	0	0	5	102	13	23
COG0772	179	12	9	201	16	12
COG0097	12	8	6	102	8	6
COG4663	0	0	6	0	0	9
COG1251	0	0	6	202	16	13
COG0277	0	2	6	411	29	45
COG1651	83	3	6	102	11	6
COG0228	5	6	3	102	8	6
COG2025	1	0	3	109	10	9
COG4535	0	0	6	100	8	6
COG2877	10	0	6	102	8	6
COG1522	45	3	5	990	67	70
COG0133	0	0	3	106	8	6
COG1173	0	2	6	318	22	43
COG2353	158	8	5	288	16	12
COG0661	0	0	6	100	10	6
COG1593	0	0	3	0	0	30
COG0851	94	7	5	102	8	6
COG1462	88	0	4	100	0	6
COG5009	0	0	3	101	8	19
COG2873	0	0	3	115	14	12
COG1137	134	7	7	584	52	58
COG1613	89	8	5	101	8	6
COG2197	5	0	5	1088	85	97
COG0256	0	6	5	102	8	6
COG0718	87	8	5	100	8	5
COG0560	13	0	5	103	17	11
COG3473	58	0	2	87	1	15
COG0447	0	0	3	99	1	8
COG0463	80	4	3	110	10	3
COG0721	78	7	3	101	8	6
COG5405	74	3	3	102	8	6
COG0774	58	1	2	102	10	6
COG3022	81	2	2	101	8	6
COG0556	77	2	3	100	8	6
COG0021	0	2	3	101	8	15
COG1803	13	1	3	25	8	6
COG1932	0	0	2	102	8	6
COG3143	1	0	4	201	8	7
COG0784	39	6	2	409	36	18
COG2010	0	0	1	0	0	4
COG2165	89	2	2	317	9	7
COG0126	0	3	3	102	8	15
COG1459	88	6	3	398	20	13
COG1393	75	7	2	203	16	12
COG0146	0	0	3	0	0	4
COG0343	0	0	3	101	8	6
COG0498	78	0	2	100	8	9
COG1116	0	0	3	216	40	28
COG0511	1	2	1	193	8	7
COG0541	0	6	3	100	8	6
COG0092	0	3	3	101	8	6
COG1338	86	0	1	108	9	6
COG1473	0	0	2	222	21	48
COG4829	0	0	2	22	10	21
COG0708	89	8	4	205	16	12
COG0046	0	0	3	100	9	6
COG0496	0	0	1	102	8	11
COG0740	10	0	1	101	8	6
COG0179	3	0	1	110	10	13
COG3162	0	0	2	0	4	13
COG1131	0	0	3	371	21	34
COG4774	1	1	4	9	16	5
COG4208	0	0	1	98	8	6
COG0131	86	1	2	102	8	6
COG0236	180	14	3	274	14	10
COG1765	0	0	1	102	8	6
COG1126	2	8	3	235	32	36
COG3508	0	1	1	100	8	6
COG1495	63	0	2	102	8	6
COG0824	4	0	2	196	9	12
COG0404	0	2	1	101	8	7
COG4174	83	0	2	102	8	6
COG1703	0	0	1	101	8	10
COG0500	0	0	2	101	8	12
COG0632	0	0	2	101	8	6
COG0472	82	2	2	101	8	7
COG0785	0	0	1	0	6	23
COG1132	5	0	2	196	14	13
COG0598	177	6	2	202	18	15
COG0208	88	8	1	100	11	6
COG2513	0	4	3	284	21	6
COG0512	77	1	3	102	8	6
COG0505	88	3	2	100	8	6
COG2259	89	1	1	113	10	7
COG4206	0	0	1	199	12	6
COG0654	0	0	1	365	41	41
COG1047	98	6	3	200	16	12
COG1987	2	0	3	102	9	6
COG5507	0	0	2	0	0	6
COG2183	0	2	2	102	8	6
COG0462	13	3	3	169	14	7
COG1024	0	7	3	737	101	221
COG0091	5	7	2	102	8	6
COG0305	12	0	2	104	11	6
COG0684	0	2	3	204	22	21
COG0825	0	0	3	101	8	6
COG1346	0	0	1	102	8	6
COG0243	0	0	1	229	20	29
COG0145	0	0	1	0	0	5
COG0172	72	2	1	101	8	10
COG0473	6	0	1	285	9	15
COG4993	0	5	1	0	8	13
COG0469	0	1	1	100	9	6
COG0054	81	8	2	86	8	6
COG0334	87	4	4	101	8	12
COG0847	0	2	1	102	8	6
COG0685	0	0	1	102	8	6
COG1475	4	0	1	199	8	6
COG0623	64	8	3	125	8	15
COG2721	0	0	2	203	10	25
COG3119	0	0	1	0	4	9
COG1028	0	0	1	279	51	97
COG0217	76	8	2	101	8	6
COG0036	0	3	1	101	8	15
COG1850	0	0	2	0	0	10
COG0848	92	7	1	203	24	12
COG0704	2	0	1	102	8	6
COG0075	0	0	1	0	2	12
COG0027	0	0	1	0	0	6
COG0629	0	6	1	102	10	9
COG1210	0	1	1	0	2	2
COG0805	88	2	1	101	8	6
COG3627	0	0	2	0	0	6
COG0528	75	2	1	102	8	6
COG3111	0	0	1	0	0	6
COG0034	0	0	1	102	8	6
COG0586	6	2	1	102	8	6
COG2252	49	2	1	197	16	12
COG1513	15	1	1	146	8	6
COG1968	59	4	1	104	9	6
COG0206	0	1	1	101	8	6
COG1806	88	0	1	102	8	5
COG0531	32	1	1	301	18	8
COG1291	87	6	1	102	8	6
COG0441	0	0	2	100	8	6
COG0210	91	0	2	227	25	22
COG0163	0	0	1	102	12	11
COG0597	0	2	1	102	9	6
COG0291	7	5	1	12	8	6
COG0489	79	0	1	194	8	25
COG3411	0	5	1	197	8	6
COG0019	13	0	1	216	8	12
COG0811	12	3	2	203	16	16
COG0633	10	1	1	102	10	6
COG3288	0	0	1	194	9	29
COG0483	76	1	2	102	8	6
COG1905	2	1	1	102	8	11
COG4105	17	2	1	101	8	6
COG0171	0	0	1	102	8	6
COG2326	0	0	2	102	18	22
COG3639	0	0	2	0	2	18
COG1077	68	7	2	101	9	6
COG3396	0	0	1	199	16	25
COG1172	24	0	1	296	24	10
COG0552	0	0	1	100	8	6
COG1092	0	0	1	102	8	6
COG0502	0	0	1	102	8	7
COG3539	0	1	1	0	1	4
COG2146	0	2	2	101	8	6
COG0524	1	0	1	485	33	25
COG5581	0	0	1	0	0	7
COG2141	0	0	1	102	18	15
COG2352	0	0	1	101	8	9
COG1089	1	0	1	1	2	7
COG4647	0	0	1	0	0	3
COG1167	84	0	1	590	70	72
COG0442	55	0	1	102	8	6
COG0071	0	0	2	0	8	4
COG0688	0	0	1	112	4	6
COG0108	0	0	1	203	18	26
COG0177	0	4	1	101	8	6
COG0106	82	1	1	102	8	6
COG1135	12	0	1	101	18	13
COG0509	81	7	0	102	8	6
COG0223	0	2	0	202	18	12
COG1344	153	10	0	203	17	0
COG0687	0	3	0	0	3	0
COG0634	0	2	0	0	2	0
COG2885	8	3	0	113	19	12
COG4213	81	8	0	102	14	0
COG0186	16	8	0	16	8	6
COG0199	9	3	0	102	8	6
COG0099	0	8	0	101	8	6
COG0828	88	8	0	98	8	12
COG0545	88	6	0	100	8	6
COG4308	0	1	0	0	1	0
COG1012	0	6	0	1048	78	104
COG1611	0	4	0	102	8	7
COG0715	2	2	0	10	8	6
COG0344	14	3	0	102	8	6
COG4689	2	6	0	103	6	1
COG1886	0	3	0	0	4	6
COG1879	12	4	0	296	24	9
COG2882	0	2	0	102	6	6
COG0260	0	2	0	101	8	6
COG0227	9	2	0	102	8	6
COG4569	0	2	0	48	4	11
COG1795	0	1	0	0	1	0
COG0777	0	4	0	100	8	6
COG2060	87	8	0	101	10	6
COG1463	5	2	0	102	8	6
COG1841	0	2	0	102	8	6
COG1001	0	1	0	0	1	0
COG0752	0	5	0	101	8	6
COG5295	44	1	0	59	1	0
COG1034	0	1	0	101	8	4
COG0439	5	3	0	191	8	6
COG2975	99	6	0	102	8	6
COG0142	2	4	0	203	16	12
COG0185	3	2	0	11	8	6
COG3634	14	2	0	101	8	0
COG0312	2	1	0	203	16	12
COG1785	0	3	0	169	16	10
COG0002	0	3	0	124	17	12
COG3265	16	1	0	194	8	6
COG3317	47	5	0	102	8	6
COG1004	0	1	0	102	9	7
COG0600	19	4	0	120	31	41
COG1136	0	1	0	300	25	25
COG3842	0	3	0	245	23	13
COG1970	97	5	0	102	7	6
COG0328	57	1	0	102	8	6
COG1488	88	1	0	100	10	6
COG1749	92	6	0	111	12	6
COG2890	80	2	0	202	16	12
COG1965	0	3	0	102	8	6
COG3707	5	3	0	97	9	0
COG0558	73	6	0	100	8	12
COG4791	3	2	0	101	6	0
COG2901	2	5	0	101	8	6
COG4790	87	4	0	100	6	0
COG0314	0	4	0	100	8	5
COG2851	0	2	0	0	8	6
COG3659	0	5	0	102	8	0
COG1670	0	4	0	0	8	3
COG0726	0	5	0	95	6	2
COG3257	0	3	0	0	8	3
COG1843	89	6	0	102	8	6
COG1349	85	2	0	119	11	16
COG2967	0	3	0	102	8	6
COG1280	0	2	0	437	59	58
COG1823	0	2	0	0	8	0
COG2867	7	2	0	102	8	6
COG1802	1	1	0	244	32	38
COG2206	0	2	0	204	16	6
COG4214	77	2	0	102	14	1
COG1607	0	2	0	101	8	11
COG1677	0	1	0	0	4	6
COG0376	0	1	0	104	9	6
COG0308	0	1	0	101	8	6
COG0751	0	2	0	101	8	6
COG2366	0	1	0	92	14	6
COG1007	0	1	0	0	1	0
COG3186	2	2	0	101	6	6
COG2142	10	2	0	95	6	6
COG4147	0	2	0	0	5	18
COG1360	20	2	0	102	8	6
COG0197	2	1	0	102	8	6
COG3175	2	2	0	102	8	6
COG1949	83	2	0	102	6	6
COG0211	6	1	0	102	8	6
COG0255	7	1	0	102	8	6
COG4681	3	2	0	102	8	6
COG1674	0	1	0	103	9	6
COG3194	0	2	0	102	8	5
COG0737	0	2	0	100	9	1
COG3839	0	1	0	368	29	20
COG0840	1	1	0	801	48	37
COG0484	1	1	0	101	9	7
COG1171	88	0	0	188	8	7
COG0189	74	0	0	102	8	6
COG3483	79	0	0	102	8	11
COG4380	77	0	0	101	0	6
COG1690	74	0	0	201	4	6
COG0239	58	0	0	95	9	6
COG2518	78	0	0	106	0	0
COG0242	70	0	0	102	8	6
COG3008	45	0	0	210	11	8
COG0664	63	0	0	288	28	34
COG2764	19	0	0	202	16	12
COG2204	80	0	0	210	32	31
COG0584	50	0	0	198	16	12
COG1215	81	0	0	94	7	6
COG1088	22	0	0	102	15	9
COG0801	18	0	0	102	8	0
COG1868	53	0	0	102	8	6
COG1129	30	0	0	497	52	16
COG1196	2	0	0	2	3	0
COG0626	39	0	0	230	26	20
COG0339	4	0	0	103	8	6
COG0165	23	0	0	101	8	6
COG1934	20	0	0	101	8	1
COG3038	26	0	0	169	25	13
COG1271	12	0	0	104	14	7
COG0461	13	0	0	100	8	6
COG2076	7	0	0	9	0	6
COG0732	5	0	0	16	1	0
COG0257	12	0	0	102	8	6
COG2127	12	0	0	102	8	6
COG3485	7	0	0	215	16	12
COG2026	9	0	0	68	0	0
COG1923	11	0	0	101	8	6
COG3794	7	0	0	8	0	0
COG1279	12	0	0	205	8	6
COG0582	10	0	0	208	17	3
COG3360	13	0	0	102	8	6
COG0292	8	0	0	101	8	6
COG2423	8	0	0	313	8	30
COG4117	7	0	0	54	4	3
COG0457	7	0	0	147	2	10
COG1977	4	0	0	123	11	6
COG0641	7	0	0	14	0	0
COG0286	4	0	0	12	0	0
COG2301	7	0	0	116	5	32
COG0201	11	0	0	101	8	6
COG0546	4	0	0	479	23	17
COG1544	12	0	0	102	8	6
COG1145	10	0	0	103	15	13
COG0735	7	0	0	204	12	17
COG0325	4	0	0	203	8	6
COG2944	6	0	0	88	0	0
COG1762	5	0	0	102	8	6
COG3486	4	0	0	173	6	3
COG0261	11	0	0	102	8	6
COG1734	3	0	0	3	0	0
COG0593	2	0	0	119	11	6
COG2307	1	0	0	27	2	0
COG0284	1	0	0	89	6	6
COG0072	1	0	0	103	8	6
COG1760	2	0	0	188	8	8
COG0579	12	0	0	101	2	6
COG0768	2	0	0	181	13	12
COG1846	2	0	0	154	23	18
COG2853	2	0	0	101	8	7
COG1252	1	0	0	101	9	10
COG0728	2	0	0	104	8	6
COG1327	3	0	0	102	8	6
COG1082	1	0	0	185	0	0
COG0643	1	0	0	102	8	8
COG2916	8	0	0	384	13	20
COG1409	9	0	0	233	6	3
COG3274	2	0	0	80	0	0
COG4969	6	0	0	131	2	1
COG1974	2	0	0	132	8	6
COG0723	7	0	0	101	9	6
COG1073	2	0	0	126	0	1
COG3039	25	0	0	3313	17	77
COG4977	2	0	0	261	32	27
COG1733	2	0	0	163	8	29
COG0583	4	0	0	495	67	62
COG0085	1	0	0	1	0	0
COG0446	2	0	0	107	18	7
COG1168	2	0	0	78	0	0
COG4274	1	0	0	10	2	0
COG0779	6	0	0	100	8	6
COG4794	9	0	0	100	2	0
COG1064	2	0	0	314	6	10
COG0697	3	0	0	255	23	9
COG1324	2	0	0	102	8	6
COG3026	4	0	0	102	8	6
COG2021	2	0	0	6	0	0
COG0288	5	0	0	247	17	11
COG0378	8	0	0	101	8	6
COG1420	7	0	0	101	8	6
COG1052	2	0	0	320	32	36
COG1925	6	0	0	102	8	2
COG1209	1	0	0	102	7	9
COG3131	4	0	0	304	24	12
COG4789	2	0	0	100	6	0
COG3251	1	0	0	96	0	3
COG2931	3	0	0	11	0	0
COG2249	1	0	0	107	8	11
COG2442	1	0	0	3	0	0
COG1961	1	0	0	54	9	3
COG0703	1	0	0	102	8	4
COG4221	1	0	0	192	8	1
COG1197	1	0	0	104	8	6
COG1816	1	0	0	101	8	10
COG4582	1	0	0	102	8	6
COG1127	3	0	0	204	15	12
COG1684	3	0	0	104	9	6
COG4248	3	0	0	4	0	0
COG2041	3	0	0	156	12	9
COG1286	2	0	0	102	8	6
COG4178	2	0	0	101	8	13
COG0061	0	0	0	102	8	6
COG0031	0	0	0	200	8	15
COG1022	0	0	0	5	4	8
COG0719	0	0	0	0	0	12
COG1192	0	0	0	122	16	13
COG0555	0	0	0	200	16	9
COG2271	0	0	0	0	0	4
COG0547	0	0	0	292	16	12
COG1629	0	0	0	212	10	23
COG1139	0	0	0	102	9	11
COG0786	0	0	0	0	0	5
COG0589	0	0	0	74	2	32
COG0151	0	0	0	101	8	6
COG0370	0	0	0	102	8	6
COG0337	0	0	0	103	8	6
COG1071	0	0	0	80	6	6
COG4799	0	0	0	101	12	22
COG0215	0	0	0	103	8	6
COG0635	0	0	0	204	16	12
COG1345	0	0	0	0	1	6
COG2226	0	0	0	102	8	6
COG0157	0	0	0	102	10	14
COG0128	0	0	0	102	8	6
COG2223	0	0	0	203	11	10
COG0820	0	0	0	101	8	6
COG3340	0	0	0	0	0	11
COG0773	0	0	0	201	16	12
COG1154	0	0	0	101	8	6
COG0650	0	0	0	0	0	5
COG0315	0	0	0	101	8	6
COG3246	0	0	0	0	2	19
COG0471	0	0	0	113	8	9
COG4239	0	0	0	102	8	6
COG4771	0	0	0	85	4	10
COG0513	0	0	0	65	4	5
COG1529	0	0	0	100	16	36
COG2863	0	0	0	75	6	8
COG1109	0	0	0	203	16	15
COG0374	0	0	0	0	0	6
COG1815	0	0	0	102	9	6
COG4773	0	0	0	0	0	3
COG0364	0	0	0	100	8	18
COG1017	0	0	0	0	0	3
COG2170	0	0	0	101	8	6
COG1452	0	0	0	101	8	6
COG0529	0	0	0	206	4	5
COG1560	0	0	0	216	20	18
COG5265	0	0	0	104	10	11
COG2303	0	0	0	2	5	22
COG2935	0	0	0	102	8	6
COG0607	0	0	0	102	8	6
COG2265	0	0	0	101	8	6
COG1660	0	0	0	102	8	6
COG2132	0	0	0	0	0	6
COG0188	0	0	0	204	16	12
COG0120	0	0	0	102	8	6
COG0656	0	0	0	221	19	14
COG2050	0	0	0	71	8	12
COG2309	0	0	0	0	0	18
COG0477	0	0	0	320	44	60
COG0253	0	0	0	102	8	6
COG0612	0	0	0	202	15	11
COG1853	0	0	0	1	2	8
COG1281	0	0	0	102	8	6
COG0405	0	0	0	200	8	27
COG3178	0	0	0	101	8	6
COG1566	0	0	0	168	10	32
COG3836	0	0	0	250	11	13
COG2755	0	0	0	102	8	6
COG1377	0	0	0	108	9	9
COG1559	0	0	0	101	8	6
COG0590	0	0	0	102	12	12
COG0022	0	0	0	12	10	6
COG0667	0	0	0	195	16	14
COG3460	0	0	0	100	8	12
COG0248	0	0	0	103	8	6
COG1226	0	0	0	101	8	6
COG2262	0	0	0	102	8	6
COG1063	0	0	0	207	13	15
COG0058	0	0	0	0	0	6
COG0746	0	0	0	102	8	6
COG0475	0	0	0	204	20	17
COG0566	0	0	0	102	8	6
COG1598	0	0	0	0	0	6
COG3188	0	0	0	3	13	4
COG0241	0	0	0	102	12	6
COG2864	0	0	0	0	0	6
COG1454	0	0	0	221	13	9
COG0617	0	0	0	187	13	12
COG2015	0	0	0	0	0	12
COG0331	0	0	0	102	16	9
COG0114	0	0	0	99	8	9
COG1741	0	0	0	101	8	6
COG4525	0	0	0	0	8	7
COG2216	0	0	0	100	9	6
COG2308	0	0	0	101	8	6
COG0437	0	0	0	101	8	12
COG3696	0	0	0	107	14	7
COG1187	0	0	0	11	0	9
COG0659	0	0	0	100	11	26
COG0445	0	0	0	100	8	6
COG5496	0	0	0	0	0	8
COG3703	0	0	0	102	8	6
COG0757	0	0	0	103	6	6
COG0043	0	0	0	104	9	10
COG2844	0	0	0	101	8	6
COG0833	0	0	0	203	16	12
COG1954	0	0	0	0	0	4
COG2828	0	0	0	101	8	6
COG4107	0	0	0	0	0	6
COG1414	0	0	0	404	70	159
COG1884	0	0	0	0	0	15
COG0109	0	0	0	101	8	6
COG0655	0	0	0	102	9	10
COG0861	0	0	0	0	0	5
COG1619	0	0	0	103	8	6
COG4521	0	0	0	0	8	6
COG1181	0	0	0	102	8	6
COG0431	0	0	0	91	19	24
COG2072	0	0	0	109	29	25
COG0424	0	0	0	202	16	12
COG0761	0	0	0	101	8	11
COG2951	0	0	0	102	8	6
COG0821	0	0	0	101	8	6
COG0247	0	0	0	102	9	15
COG3128	0	0	0	0	16	8
COG5424	0	0	0	0	9	7
COG0394	0	0	0	98	15	6
COG0304	0	0	0	363	26	12
COG4623	0	0	0	0	0	6
COG0449	0	0	0	101	8	11
COG2814	0	0	0	179	34	37
COG0557	0	0	0	100	8	6
COG0375	0	0	0	0	0	9
COG0427	0	0	0	0	2	7
COG0775	0	0	0	107	16	12
COG1364	0	0	0	2	0	6
COG3228	0	0	0	102	8	6
COG1289	0	0	0	100	10	1
COG0317	0	0	0	203	16	12
COG2902	0	0	0	19	5	6
COG1277	0	0	0	80	2	3
COG0521	0	0	0	102	8	6
COG0382	0	0	0	102	8	6
COG0514	0	0	0	101	8	6
COG0040	0	0	0	101	8	6
COG1160	0	0	0	102	8	6
COG1863	0	0	0	0	0	6
COG0486	0	0	0	96	8	6
COG0408	0	0	0	101	8	6
COG1174	0	0	0	0	0	12
COG3338	0	0	0	0	2	6
COG0235	0	0	0	47	6	9
COG0159	0	0	0	107	8	6
COG1576	0	0	0	101	8	6
COG0517	0	0	0	102	12	6
COG2264	0	0	0	102	8	6
COG0416	0	0	0	101	8	6
COG0491	0	0	0	203	18	13
COG0506	0	0	0	100	8	6
COG1267	0	0	0	0	0	6
COG1162	0	0	0	102	8	6
COG2334	0	0	0	203	16	12
COG3221	0	0	0	0	0	7
COG0482	0	0	0	101	8	6
COG1118	0	0	0	198	18	24
COG0763	0	0	0	102	8	6
COG2995	0	0	0	90	5	16
COG0110	0	0	0	113	4	3
COG0258	0	0	0	101	8	6
COG2080	0	0	0	0	8	13
COG4149	0	0	0	98	8	6
COG0816	0	0	0	102	8	6
COG2943	0	0	0	100	8	6
COG1230	0	0	0	0	0	6
COG0140	0	0	0	0	8	6
COG1740	0	0	0	0	0	3
COG0409	0	0	0	0	0	6
COG1304	0	0	0	58	0	3
COG0272	0	0	0	102	2	6
COG2961	0	0	0	102	8	6
COG4654	0	0	0	26	7	12
COG3284	0	0	0	100	13	22
COG0741	0	0	0	124	15	11
COG2351	0	0	0	102	14	12
COG0156	0	0	0	197	19	20
COG1702	0	0	0	100	8	6
COG2200	0	0	0	301	22	3
COG3279	0	0	0	98	7	12
COG2009	0	0	0	0	8	6
COG4662	0	0	0	102	8	6
COG0006	0	0	0	101	9	6
COG0107	0	0	0	102	8	6
COG0237	0	0	0	102	8	6
COG2079	0	0	0	102	2	8
COG0294	0	0	0	100	8	6
COG0464	0	0	0	0	0	9
COG2896	0	0	0	103	8	13
COG0141	0	0	0	102	8	6
COG0451	0	0	0	203	32	18
COG0682	0	0	0	102	8	6
COG0044	0	0	0	114	10	6
COG3451	0	0	0	21	12	6
COG0042	0	0	0	303	24	18
COG1122	0	0	0	223	9	12
COG0149	0	0	0	103	8	6
COG0079	0	0	0	116	12	6
COG2255	0	0	0	101	8	6
COG1125	0	0	0	0	0	13
COG0767	0	0	0	102	8	6
COG0796	0	0	0	9	4	6
COG0418	0	0	0	101	8	6
COG0520	0	0	0	110	0	11
COG0476	0	0	0	123	9	11
COG3243	0	0	0	109	12	13
COG1959	0	0	0	113	14	21
COG0396	0	0	0	0	0	6
COG1472	0	0	0	164	8	6
COG0373	0	0	0	102	8	6
COG1428	0	0	0	21	8	6
COG3501	0	0	0	11	0	4
COG0444	0	0	0	212	10	33
COG1609	0	0	0	511	44	34
COG0709	0	0	0	0	1	7
COG0533	0	0	0	102	8	6
COG0826	0	0	0	102	4	8
COG0161	0	0	0	223	16	15
COG0417	0	0	0	0	0	6
COG1766	0	0	0	100	8	6
COG0293	0	0	0	102	8	6
COG0564	0	0	0	202	16	9
COG2274	0	0	0	183	0	8
COG2375	0	0	0	75	8	6
COG3454	0	0	0	22	8	6
COG3852	0	0	0	102	8	6
COG3777	0	0	0	16	0	13
COG0276	0	0	0	102	8	6
COG0677	0	0	0	101	5	5
COG3133	0	0	0	102	9	9
COG1487	0	0	0	0	0	19
COG0755	0	0	0	0	1	3
COG0642	0	0	0	286	24	17
COG0169	0	0	0	102	19	11
COG4770	0	0	0	100	12	20
COG2186	0	0	0	109	17	49
COG0673	0	0	0	207	8	3
COG3549	0	0	0	0	0	6
COG3626	0	0	0	0	0	6
COG0859	0	0	0	304	16	11
COG0123	0	0	0	104	8	8
COG1058	0	0	0	6	0	9
COG1045	0	0	0	93	8	6
COG2818	0	0	0	101	8	5
COG1516	0	0	0	100	8	6
COG0823	0	0	0	101	8	6
COG1508	0	0	0	203	16	6
COG1086	0	0	0	88	4	5
COG4962	0	0	0	6	1	3
COG2986	0	0	0	101	14	6
COG1236	0	0	0	69	8	7
COG0166	0	0	0	118	8	15
COG3135	0	0	0	0	1	6
COG0029	0	0	0	202	8	6
COG1975	0	0	0	137	8	10
COG0289	0	0	0	0	0	6
COG0665	0	0	0	408	38	36
COG1520	0	0	0	102	8	6
COG3468	0	0	0	0	0	4
COG1053	0	0	0	0	3	22
COG2962	0	0	0	101	8	6
COG0160	0	0	0	101	8	14
COG0818	0	0	0	0	0	5
COG1538	0	0	0	1199	84	94
COG1191	0	0	0	102	9	6
COG3059	0	0	0	0	0	5
COG0639	0	0	0	102	8	6
COG4264	0	0	0	299	6	11
COG0438	0	0	0	34	21	18
COG1238	0	0	0	102	8	4
COG0576	0	0	0	0	0	5
COG1502	0	0	0	203	24	24
COG1328	0	0	0	100	4	3
COG0620	0	0	0	101	10	6
COG2267	0	0	0	99	8	12
COG0637	0	0	0	188	18	15
COG1138	0	0	0	0	2	8
COG1832	0	0	0	102	8	6
COG0640	0	0	0	24	11	5
COG0030	0	0	0	101	9	6
COG1247	0	0	0	90	12	9
COG3387	0	0	0	105	6	6
COG3263	0	0	0	0	0	6
COG2846	0	0	0	80	2	8
COG0285	0	0	0	101	8	6
COG1006	0	0	0	0	0	6
COG4567	0	0	0	102	8	6
COG0220	0	0	0	59	8	6
COG0739	0	0	0	0	0	6
COG0279	0	0	0	0	0	6
COG2055	0	0	0	0	0	28
COG2005	0	0	0	102	8	7
COG0327	0	0	0	102	8	6
COG1737	0	0	0	204	20	18
COG0116	0	0	0	4	8	6
COG4106	0	0	0	0	7	6
COG0692	0	0	0	92	8	6
COG5006	0	0	0	102	8	6
COG0535	0	0	0	0	9	11
COG0693	0	0	0	102	17	9
COG0860	0	0	0	33	8	6
COG0578	0	0	0	101	8	10
COG0196	0	0	0	100	7	6
COG0743	0	0	0	101	8	6
COG0313	0	0	0	204	16	12
COG4787	0	0	0	111	9	6
COG0322	0	0	0	101	8	6
COG0020	0	0	0	102	8	6
COG0392	0	0	0	0	0	6
COG2837	0	0	0	0	4	6
COG0111	0	0	0	125	30	30
COG1076	0	0	0	102	8	6
COG3705	0	0	0	21	8	6
COG0101	0	0	0	102	8	6
COG1451	0	0	0	0	0	6
COG0204	0	0	0	101	7	6
COG2256	0	0	0	121	11	6
COG4172	0	0	0	101	8	6
COG0596	0	0	0	309	44	50
COG4670	0	0	0	103	10	7
COG2137	0	0	0	0	8	6
COG4615	0	0	0	81	0	3
COG1199	0	0	0	101	8	6
COG0357	0	0	0	101	8	6
COG0651	0	0	0	0	0	11
COG0369	0	0	0	0	8	12
COG1091	0	0	0	22	6	9
COG1446	0	0	0	102	8	6
COG0543	0	0	0	22	8	11
COG4301	0	0	0	102	7	6
COG1739	0	0	0	101	8	6
COG1595	0	0	0	320	29	20
COG1176	0	0	0	0	2	3
COG1080	0	0	0	104	8	6
COG0452	0	0	0	102	8	6
COG1995	0	0	0	101	8	16
COG0009	0	0	0	202	16	11
COG3024	0	0	0	0	2	3
COG0118	0	0	0	100	8	6
COG4398	0	0	0	0	0	6
COG0368	0	0	0	102	8	6
COG0571	0	0	0	102	8	6
COG1263	0	0	0	105	0	4
COG1540	0	0	0	193	10	7
COG0534	0	0	0	306	19	7
COG1208	0	0	0	102	12	10
COG0389	0	0	0	102	8	6
COG2217	0	0	0	86	7	17
COG2956	0	0	0	102	9	6
COG2804	0	0	0	105	8	6
COG3550	0	0	0	219	3	7
COG2244	0	0	0	0	4	3
COG0662	0	0	0	1	2	13
COG1123	0	0	0	121	12	22
COG2081	0	0	0	124	16	7
COG0282	0	0	0	21	4	11
COG0809	0	0	0	100	9	6
COG1523	0	0	0	99	6	6
COG2808	0	0	0	99	8	6
COG0787	0	0	0	102	8	6
COG0614	0	0	0	104	8	6
COG4126	0	0	0	0	0	4
COG0259	0	0	0	203	8	6
COG1066	0	0	0	102	10	6
COG2360	0	0	0	102	8	6
COG2832	0	0	0	0	0	6
COG1157	0	0	0	110	9	6
COG1314	0	0	0	103	8	6
COG5553	0	0	0	0	8	6
COG0689	0	0	0	102	8	6
COG0736	0	0	0	102	8	6
COG1541	0	0	0	14	0	5
COG1450	0	0	0	2	5	4
COG0830	0	0	0	100	9	6
COG1177	0	0	0	112	8	3
COG1044	0	0	0	102	8	6
COG2332	0	0	0	0	2	8
COG0397	0	0	0	101	6	6
COG3714	0	0	0	102	8	6
COG0041	0	0	0	101	8	6
COG0686	0	0	0	0	0	4
COG1792	0	0	0	0	0	6
COG0725	0	0	0	101	8	6
COG4974	0	0	0	137	10	17
COG4232	0	0	0	106	15	6
COG3638	0	0	0	0	1	6
COG1712	0	0	0	90	8	7
COG1969	0	0	0	0	0	3
COG0537	0	0	0	0	0	12
COG0812	0	0	0	101	8	7
COG2199	0	0	0	2	1	14
COG0299	0	0	0	102	8	6
COG0707	0	0	0	103	10	6
COG1179	0	0	0	101	8	6
COG1926	0	0	0	103	12	31
COG0194	0	0	0	102	8	6
COG0771	0	0	0	101	8	6
COG0164	0	0	0	102	8	3
COG2022	0	0	0	102	8	6
COG3260	0	0	0	0	0	4
COG2162	0	0	0	0	6	6
COG1273	0	0	0	13	6	10
COG0730	0	0	0	224	19	9
COG2205	0	0	0	103	8	12
COG2850	0	0	0	101	8	6
COG1319	0	0	0	0	6	5
COG1309	0	0	0	141	10	19
COG0154	0	0	0	117	21	57
COG0399	0	0	0	109	12	5
COG0850	0	0	0	102	8	6
COG0336	0	0	0	101	8	5
COG2821	0	0	0	102	8	6
COG0380	0	0	0	192	8	6
COG3304	0	0	0	0	0	6
COG0130	0	0	0	102	6	6
COG1763	0	0	0	201	10	13
COG0729	0	0	0	102	8	6
COG2603	0	0	0	0	0	6
COG0802	0	0	0	99	8	6
COG0817	0	0	0	102	8	5
COG1396	0	0	0	298	8	11
COG2501	0	0	0	0	0	6
COG0742	0	0	0	102	8	6
COG0681	0	0	0	204	10	6
COG0144	0	0	0	102	8	6
COG0132	0	0	0	103	8	7
COG0127	0	0	0	103	8	6
COG0283	0	0	0	0	0	6
COG0296	0	0	0	120	8	6
COG1228	0	0	0	101	8	6
COG0789	0	0	0	22	17	16
COG0456	0	0	0	0	0	5
COG4336	0	0	0	12	4	7
COG4608	0	0	0	109	8	11
COG1235	0	0	0	102	17	13
COG0303	0	0	0	203	16	18
COG0800	0	0	0	194	16	6
COG0474	0	0	0	1	4	7
COG1055	0	0	0	0	0	7
COG1124	0	0	0	0	0	4
COG2001	0	0	0	102	8	6
COG1231	0	0	0	0	3	10
COG0815	0	0	0	105	9	7
COG0351	0	0	0	101	7	6
COG1546	0	0	0	102	8	6
COG0415	0	0	0	54	9	6
COG2148	0	0	0	102	0	12
COG2096	0	0	0	102	8	6
COG3195	0	0	0	11	0	6
COG0245	0	0	0	102	8	6
COG0266	0	0	0	101	8	6
COG3604	0	0	0	80	2	6
COG4778	0	0	0	0	0	6
COG3625	0	0	0	0	0	6
COG1305	0	0	0	221	18	12
COG1320	0	0	0	0	0	6
COG1898	0	0	0	102	11	9
COG0680	0	0	0	0	0	3
COG2313	0	0	0	0	0	6
COG0611	0	0	0	102	8	6
COG3385	0	0	0	1008	4	39
COG3118	0	0	0	0	4	5
COG0122	0	0	0	102	8	6
COG1834	0	0	0	0	0	6
COG0252	0	0	0	0	0	9
COG2110	0	0	0	101	8	6
COG4303	0	0	0	100	5	6
COG1198	0	0	0	101	8	6
COG0454	0	0	0	172	12	7
COG0001	0	0	0	102	8	6
COG1466	0	0	0	100	8	6
COG2908	0	0	0	102	8	6
COG2207	0	0	0	12	14	10
COG2897	0	0	0	101	8	6
COG0603	0	0	0	102	8	7
COG0554	0	0	0	101	8	9
COG1626	0	0	0	100	0	6
COG0010	0	0	0	101	22	7
COG1947	0	0	0	102	8	6
COG3327	0	0	0	0	0	6
COG0167	0	0	0	113	10	8
COG3276	0	0	0	0	0	5
COG3961	0	0	0	0	0	3
COG0770	0	0	0	101	8	6
COG0068	0	0	0	0	0	9
COG0406	0	0	0	102	9	7
COG0219	0	0	0	102	8	6
COG3088	0	0	0	0	1	5
COG1680	0	0	0	0	12	6
COG0117	0	0	0	102	8	6
COG3395	0	0	0	0	0	10
COG0575	0	0	0	102	8	6
COG1878	0	0	0	189	9	11
COG0744	0	0	0	0	5	6
COG2843	0	0	0	0	0	6
COG2362	0	0	0	102	5	6
COG3145	0	0	0	102	7	6
COG1057	0	0	0	102	7	6
COG1490	0	0	0	102	8	6
COG0846	0	0	0	99	8	12
COG2156	0	0	0	102	8	6
COG0837	0	0	0	103	8	6
COG0230	0	0	0	91	8	5
COG0608	0	0	0	100	8	6
COG0262	0	0	0	0	6	3
COG0400	0	0	0	0	0	6
COG0627	0	0	0	101	9	9
COG1519	0	0	0	102	8	6
COG2039	0	0	0	204	14	7
COG0645	0	0	0	1	2	4
COG0829	0	0	0	102	9	6
COG0750	0	0	0	102	8	6
COG3025	0	0	0	102	8	6
COG1385	0	0	0	102	8	6
COG2049	0	0	0	192	8	7
COG3624	0	0	0	0	0	6
COG0324	0	0	0	102	8	6
COG1391	0	0	0	102	8	5
COG2201	0	0	0	113	10	12
COG1200	0	0	0	99	8	6
COG1877	0	0	0	102	8	6
COG4133	0	0	0	0	2	8
COG0606	0	0	0	130	11	6
COG2909	0	0	0	0	0	13
COG0671	0	0	0	103	8	6
COG0345	0	0	0	101	8	6
COG0104	0	0	0	0	0	4
COG0181	0	0	0	102	8	6
COG0613	0	0	0	102	8	6
COG0388	0	0	0	3	2	5
COG4973	0	0	0	103	8	13
COG2272	0	0	0	0	0	4
COG0007	0	0	0	102	8	11
COG0135	0	0	0	101	8	6
COG2258	0	0	0	102	8	6
COG0168	0	0	0	0	0	3
COG0309	0	0	0	0	0	3
COG2151	0	0	0	100	8	12
COG1194	0	0	0	102	8	6
COG1793	0	0	0	13	7	11
COG0340	0	0	0	1	0	6
COG1820	0	0	0	0	0	6
COG1556	0	0	0	0	0	6
COG3261	0	0	0	0	0	5
COG1296	0	0	0	103	4	6
COG1087	0	0	0	1	0	3
COG3588	0	0	0	0	0	6
COG1477	0	0	0	173	6	9
COG2826	0	0	0	82	4	6
COG0497	0	0	0	100	6	6
COG0609	0	0	0	97	3	6
COG0350	0	0	0	304	17	14
COG1663	0	0	0	102	8	6
COG3058	0	0	0	0	0	6
COG1426	0	0	0	102	6	6
COG2386	0	0	0	0	2	8
COG0769	0	0	0	102	16	6
COG3004	0	0	0	0	0	3
COG1657	0	0	0	0	0	6
COG5007	0	0	0	0	2	5
COG3156	0	0	0	101	8	6
COG1404	0	0	0	180	0	5
COG3384	0	0	0	102	16	8
COG3709	0	0	0	0	0	6
COG3041	0	0	0	2	0	5
COG0631	0	0	0	0	0	7
COG1705	0	0	0	76	4	6
COG3758	0	0	0	2	5	5
COG3618	0	0	0	1	11	7
COG0246	0	0	0	77	5	5
COG1214	0	0	0	102	8	6
COG4302	0	0	0	101	5	6
COG1984	0	0	0	193	10	7
COG0455	0	0	0	0	0	6
COG1640	0	0	0	94	8	6
COG2807	0	0	0	25	14	6
COG0062	0	0	0	102	8	6
COG2377	0	0	0	102	8	6
COG2337	0	0	0	0	0	5
COG1570	0	0	0	100	8	6
COG1212	0	0	0	102	7	6
COG0298	0	0	0	0	0	3
COG1188	0	0	0	101	8	6
COG5380	0	0	0	0	6	3
COG1562	0	0	0	0	3	6
COG1496	0	0	0	103	8	6
COG0271	0	0	0	105	8	5
COG1573	0	0	0	0	4	3
COG1794	0	0	0	0	0	3
COG0275	0	0	0	102	8	6
COG3394	0	0	0	0	0	6
COG1270	0	0	0	99	8	6
COG2941	0	0	0	102	6	6
COG2176	0	0	0	0	4	4
COG0353	0	0	0	102	8	5
COG1457	0	0	0	0	0	2
COG3958	0	0	0	0	1	2
COG1275	0	0	0	0	0	3
COG3744	0	0	0	0	0	2
COG1027	0	0	0	0	1	6
COG0630	0	0	0	0	1	2
COG0381	0	0	0	202	10	2
COG1951	0	0	0	0	0	1
COG3959	0	0	0	0	1	2
COG3177	0	0	0	0	0	2
COG1636	0	0	0	0	2	1
COG4943	0	0	0	0	0	2
COG4783	0	0	0	1	0	1
COG3631	0	0	0	4	2	3
COG3772	0	0	0	9	2	2
COG1359	0	0	0	0	0	2
COG3090	0	0	0	0	0	2
COG2893	0	0	0	0	0	3
COG0845	0	0	0	98	2	1
COG0806	0	0	0	93	8	3
COG0367	0	0	0	3	1	2
COG0076	0	0	0	0	1	3
COG3138	0	0	0	0	0	2
COG4160	0	0	0	0	0	1
COG2214	0	0	0	0	0	4
COG4598	0	0	0	0	0	1
COG4804	0	0	0	39	9	2
COG2964	0	0	0	101	8	3
COG3048	0	0	0	0	0	3
COG1262	0	0	0	228	14	4
COG0577	0	0	0	90	0	1
COG4215	0	0	0	0	0	1
COG3724	0	0	0	0	0	1
COG3405	0	0	0	0	0	5
COG2515	0	0	0	16	0	2
COG3344	0	0	0	1	0	14
COG3459	0	0	0	0	0	1
COG2124	0	0	0	109	2	1
COG3051	0	0	0	0	0	2
COG2963	0	0	0	2	0	10
COG1514	0	0	0	0	0	2
COG2067	0	0	0	0	2	1
COG3608	0	0	0	0	0	2
COG1767	0	0	0	0	7	3
COG1442	0	0	0	0	0	1
COG2346	0	0	0	100	8	2
COG1021	0	0	0	0	0	2
COG0385	0	0	0	0	0	1
COG3023	0	0	0	144	5	1
COG2116	0	0	0	0	0	1
COG0550	0	0	0	0	4	1
COG4115	0	0	0	0	0	1
COG2202	0	0	0	0	0	1
COG1979	0	0	0	0	0	1
COG2161	0	0	0	0	0	1
COG3540	0	0	0	0	8	1
COG1020	0	0	0	14	2	1
COG1937	0	0	0	88	16	1
COG0657	0	0	0	244	14	4
COG2211	0	0	0	0	0	1
COG3240	0	0	0	82	2	1
COG2059	0	0	0	2	3	1
COG1254	0	0	0	103	0	1
COG1216	0	0	0	74	0	1
COG0038	0	0	0	228	22	1
COG3712	0	0	0	12	4	1
COG2017	0	0	0	187	21	1
COG1929	0	0	0	0	0	1
COG0338	0	0	0	0	0	2
COG0265	0	0	0	9	6	1
COG4175	0	0	0	8	0	1
COG2350	0	0	0	7	0	1
COG2452	0	0	0	0	0	5
COG5517	0	0	0	0	0	1
COG1682	0	0	0	1	2	1
COG2823	0	0	0	0	0	1
COG4319	0	0	0	0	0	1
COG5285	0	0	0	0	0	1
COG2071	0	0	0	0	0	1
COG1893	0	0	0	186	19	1
COG1397	0	0	0	0	1	1
COG2268	0	0	0	0	1	0
COG3510	0	0	0	0	2	0
COG0306	0	0	0	0	3	0
COG1317	0	0	0	0	4	0
COG2925	0	0	0	100	8	0
COG1696	0	0	0	0	2	0
COG1285	0	0	0	102	12	0
COG2329	0	0	0	102	8	0
COG0332	0	0	0	102	10	0
COG3493	0	0	0	0	4	0
COG4307	0	0	0	101	2	0
COG2027	0	0	0	76	8	0
COG2703	0	0	0	0	1	0
COG3258	0	0	0	0	7	0
COG0354	0	0	0	102	6	0
COG0428	0	0	0	102	8	0
COG2706	0	0	0	177	9	0
COG3121	0	0	0	0	4	0
COG2957	0	0	0	0	1	0
COG3268	0	0	0	0	4	0
COG0387	0	0	0	0	8	0
COG0225	0	0	0	102	7	0
COG1120	0	0	0	102	8	0
COG0390	0	0	0	102	8	0
COG3040	0	0	0	0	6	0
COG5383	0	0	0	0	2	0
COG2032	0	0	0	29	5	0
COG0384	0	0	0	72	6	0
COG0430	0	0	0	101	2	0
COG3858	0	0	0	0	1	0
COG1074	0	0	0	1	1	0
COG2220	0	0	0	14	1	0
COG1299	0	0	0	102	8	0
COG1914	0	0	0	22	12	0
COG4619	0	0	0	81	8	0
COG1381	0	0	0	101	8	0
COG3380	0	0	0	101	8	0
COG1105	0	0	0	83	5	0
COG2230	0	0	0	185	8	0
COG3046	0	0	0	0	4	0
COG3190	0	0	0	1	4	0
COG1859	0	0	0	0	2	0
COG4257	0	0	0	76	2	0
COG0658	0	0	0	12	2	0
COG3017	0	0	0	0	8	0
COG0212	0	0	0	102	8	0
COG1586	0	0	0	101	8	0
COG0363	0	0	0	101	6	0
COG0053	0	0	0	0	8	0
COG1408	0	0	0	17	1	0
COG1246	0	0	0	0	1	0
COG2154	0	0	0	100	2	0
COG2932	0	0	0	1	3	0
COG0864	0	0	0	0	1	0
COG2831	0	0	0	146	3	0
COG0714	0	0	0	0	2	0
COG4953	0	0	0	0	1	0
COG1221	0	0	0	0	1	0
COG1310	0	0	0	21	1	0
COG1605	0	0	0	87	1	0
COG2153	0	0	0	0	1	0
COG3504	0	0	0	0	1	0
COG0358	0	0	0	0	1	0
COG2066	0	0	0	102	4	0
COG3685	0	0	0	0	4	0
COG1807	0	0	0	0	4	0
COG3546	0	0	0	0	4	0
COG1399	0	0	0	0	3	0
COG0507	0	0	0	0	1	0
COG2390	0	0	0	77	3	0
COG2919	0	0	0	0	4	0
COG1722	0	0	0	102	5	0
COG3434	0	0	0	0	2	0
COG1506	0	0	0	0	4	0
COG0297	0	0	0	102	6	0
COG1778	0	0	0	102	6	0
COG2747	0	0	0	23	2	0
COG1070	0	0	0	77	3	0
COG4139	0	0	0	12	5	0
COG2068	0	0	0	64	6	0
COG3717	0	0	0	0	2	0
COG0804	0	0	0	0	1	0
COG1695	0	0	0	0	1	0
COG0831	0	0	0	0	1	0
COG1387	0	0	0	0	3	0
COG0213	0	0	0	0	1	0
COG4716	0	0	0	0	1	0
COG4796	0	0	0	0	1	0
COG0538	0	0	0	0	1	0
COG0366	0	0	0	2	1	0
COG1501	0	0	0	26	1	0
COG2771	0	0	0	0	2	0
COG1858	0	0	0	0	1	0
COG2180	0	0	0	80	3	0
COG4137	0	0	0	45	2	0
COG2089	0	0	0	0	1	0
COG3236	0	0	0	0	1	0
COG3668	0	0	0	0	1	0
COG0270	0	0	0	48	1	0
COG3209	0	0	0	54	0	0
COG4677	0	0	0	100	0	0
COG4580	0	0	0	100	0	0
COG0190	0	0	0	71	0	0
COG3718	0	0	0	105	0	0
COG2243	0	0	0	97	0	0
COG4176	0	0	0	8	0	0
COG3962	0	0	0	105	0	0
COG1621	0	0	0	100	0	0
COG4682	0	0	0	102	0	0
COG0302	0	0	0	80	0	0
COG1957	0	0	0	95	0	0
COG3720	0	0	0	98	0	0
COG1797	0	0	0	98	0	0
COG0240	0	0	0	75	0	0
COG1903	0	0	0	97	0	0
COG4573	0	0	0	77	0	0
COG0702	0	0	0	100	0	0
COG1233	0	0	0	4	0	0
COG5297	0	0	0	15	0	0
COG2215	0	0	0	2	0	0
COG0321	0	0	0	13	0	0
COG1239	0	0	0	42	0	0
COG0281	0	0	0	57	0	0
COG1894	0	0	0	57	0	0
COG3727	0	0	0	7	0	0
COG0807	0	0	0	4	0	0
COG3733	0	0	0	5	0	0
COG1518	0	0	0	11	0	0
COG3321	0	0	0	17	0	0
COG1600	0	0	0	4	0	0
COG0495	0	0	0	11	0	0
COG4559	0	0	0	14	0	0
COG4558	0	0	0	15	0	0
COG1715	0	0	0	3	0	0
COG0515	0	0	0	2	0	0
COG4452	0	0	0	11	0	0
COG2801	0	0	0	11	0	0
COG4680	0	0	0	4	0	0
COG2911	0	0	0	3	0	0
COG1203	0	0	0	7	0	0
COG4305	0	0	0	10	0	0
COG3210	0	0	0	8	0	0
COG3185	0	0	0	12	0	0
COG2715	0	0	0	1	0	0
COG2812	0	0	0	1	0	0
COG0352	0	0	0	4	0	0
COG3281	0	0	0	3	0	0
COG3704	0	0	0	2	0	0
COG1261	0	0	0	4	0	0
COG2091	0	0	0	2	0	0
COG3621	0	0	0	2	0	0
COG4585	0	0	0	1	0	0
COG0797	0	0	0	1	0	0
COG4145	0	0	0	1	0	0
COG3319	0	0	0	4	0	0
COG2002	0	0	0	3	0	0
COG2336	0	0	0	3	0	0
COG3424	0	0	0	1	0	0
COG1553	0	0	0	1	0	0
COG0791	0	0	0	2	0	0
COG3077	0	0	0	3	0	0
COG2959	0	0	0	1	0	0
COG0403	0	0	0	1	0	0

## Sheet: specific_COGs
COG	PS_pval	SN_pval	PN_pval	PHEG_P	PHEG_S	PHEG_N	group	COG description	COG letter	COG letter descriprion
COG2030	0.592748	0.0151183	0.00213492	0.0603448	0	0.244898	N	Acyl-CoA dehydratase PaaZ	I	['Lipid metabolism\n']
COG2974	1	0.0151984	5.74147e-07	0	0	0.5	N	DNA recombination-dependent growth factor RdgC	L	['Replication and repair\n']
COG4638	1	0.00363491	3.4735e-09	0	0	0.423077	N	Phenylpropionate dioxygenase or related ring-hydroxylating dioxygenase, large terminal subunit	P R	['Inorganic ion transport and metabolism\n', 'General Functional Prediction only\n']
COG0121	1	0.00401338	4.86965e-05	0.0377358	0	0.5	N	Predicted glutamine amidotransferase YafJ	R	['General Functional Prediction only\n']
COG1182	0.0265393	0.00657186	8.65245e-08	0	0.0769231	0.5	N	FMN-dependent NADH-azoreductase	C	['Energy production and conversion\n']
COG1113	1	5.34914e-05	3.67383e-06	0.0222222	0	0.432432	N	L-asparagine transporter or related permease	E	['Amino Acid metabolis and transport\n']
COG0661	1	0.0151984	3.86222e-07	0	0	0.5	N	Predicted protein kinase regulating ubiquinone biosynthesis, AarF/ABC1/UbiB family	T H	['Signal Transduction\n', 'Coenzyme metabolis\n']
COG0559	0.000888526	0.714104	0.000659614	0.393004	0.197183	0.230088	P	Branched-chain amino acid ABC-type transport system, permease component	E	['Amino Acid metabolis and transport\n']
COG0628	0.000334298	0.154596	0.00870826	0.468421	0	0.206897	P	Predicted PurR-regulated permease PerM	R	['General Functional Prediction only\n']
COG0065	0.000403279	0.400065	0.00145892	0.454545	0.0526316	0.171429	P	Homoaconitase/3-isopropylmalate dehydratase large subunit	E	['Amino Acid metabolis and transport\n']
COG1167	0.00022985	1	0.00162526	0.124629	0	0.0136986	P	DNA-binding transcriptional regulator, MocR family, contains an aminotransferase domain	K E	['Transcription\n', 'Amino Acid metabolis and transport\n']
COG0664	0.0074192	1	0.0027471	0.179487	0	0	P	cAMP-binding domain of CRP or a regulatory subunit of cAMP-dependent protein kinases	T	['Signal Transduction\n']
COG2204	0.000120856	1	0.000116058	0.275862	0	0	P	DNA-binding transcriptional response regulator, NtrC family, contains REC, AAA-type ATPase, and a Fis-type DNA-binding domains	T	['Signal Transduction\n']
COG0624	0.000857828	0.000363331	0.25044	0.147708	0	0.206897	PN	Acetylornithine deacetylase/Succinyl-diaminopimelate desuccinylase or related deacylase	E	['Amino Acid metabolis and transport\n']
COG1294	0.0126459	0.00272028	0.123627	0.305263	0	0.461538	PN	Cytochrome bd-type quinol oxidase, subunit 2	C	['Energy production and conversion\n']
COG0828	1	0.00837713	0.000690023	0.473118	0.5	0	PS	Ribosomal protein S21	J	['Tranlsation\n']
COG1012	1.40948e-07	0.00718489	1	0	0.0714286	0	S	Acyl-CoA reductase or other NAD-dependent aldehyde dehydrogenase	I	['Lipid metabolism\n']
COG1278	0.00962814	0.201388	2.5326e-07	0.102041	0.255814	0.385965	SN	Cold shock protein, CspA family	K	['Transcription\n']
COG0460	6.92302e-07	1	8.79603e-06	0.0196078	0.5	0.5	SN	Homoserine dehydrogenase	E	['Amino Acid metabolis and transport\n']
COG0360	0.00455208	1	0.0124114	0.163934	0.5	0.5	SN	Ribosomal protein S6	J	['Tranlsation\n']
COG1049	8.67364e-09	1	1.13483e-06	0	0.5	0.5	SN	Aconitase B	C	['Energy production and conversion\n']
COG1250	3.06562e-06	0.551928	2.05033e-10	0.00497512	0.272727	0.37931	SN	3-hydroxyacyl-CoA dehydrogenase	I	['Lipid metabolism\n']
COG4948	0.00171748	0.195886	2.24135e-07	0	0.0681818	0.162791	SN	L-alanine-DL-glutamate epimerase or related enzyme of enolase superfamily	M R	['Cell wall/membrane/envelop biogenesis\n', 'General Functional Prediction only\n']
COG0683	2.94926e-06	1	0.000191004	0.166667	0.385417	0.373134	SN	ABC-type branched-chain amino acid transport system, periplasmic component	E	['Amino Acid metabolis and transport\n']
COG1838	0.00480881	1	0.00991748	0.10687	0.428571	0.375	SN	Tartrate dehydratase beta subunit/Fumarate hydratase class I, C-terminal domain	C	['Energy production and conversion\n']
COG0233	0.00904115	1	0.0152329	0.172131	0.470588	0.5	SN	Ribosome recycling factor	J	['Tranlsation\n']
COG0522	0.000994788	1	0.00367293	0.121739	0.5	0.5	SN	Ribosomal protein S4 or related protein	J	['Tranlsation\n']
COG0568	0.00010715	1	2.53841e-07	0	0.307692	0.30303	SN	DNA-directed RNA polymerase, sigma subunit (sigma70/sigma32)	K	['Transcription\n']
COG1653	1.8873e-08	1	3.44381e-06	0	0.5	0.454545	SN	ABC-type glycerol-3-phosphate transport system, periplasmic component	G	['Carbohydrate metabolism and transport\n']
COG2084	1.31703e-07	0.39302	2.42871e-05	0	0.16	0.0967742	SN	3-hydroxyisobutyrate dehydrogenase or related beta-hydroxyacid dehydrogenase	I	['Lipid metabolism\n']
COG2895	0.0161769	0.695098	0.00210996	0.106195	0.384615	0.5	SN	Sulfate adenylyltransferase subunit 1, EFTu-like GTPase family	P	['Inorganic ion transport and metabolism\n']
COG3960	7.11037e-06	1	6.29284e-05	0.039604	0.5	0.5	SN	Glyoxylate carboligase	Q	['Secondary Structure\n']
COG0100	9.71958e-07	1	2.30978e-06	0.00980392	0.466667	0.5	SN	Ribosomal protein S11	J	['Tranlsation\n']
COG1610	0.000148819	0.695098	8.34482e-06	0.0194175	0.384615	0.5	SN	Uncharacterized conserved protein YqeY, may have tRNA amino acid amidase activity	R	['General Functional Prediction only\n']
COG0198	0.000264393	1	9.71424e-05	0.046729	0.428571	0.5	SN	Ribosomal protein L24	J	['Tranlsation\n']
COG0504	0.000723938	0.400323	3.65714e-07	0	0.272727	0.5	SN	CTP synthase (UTP-ammonia lyase)	F	['Nucleotide metabolism and transport\n']
COG1335	0.00138985	0.614106	4.44715e-09	0.0139665	0.125	0.18	SN	Nicotinamidase-related amidase	H R	['Coenzyme metabolis\n', 'General Functional Prediction only\n']
COG0268	1.01206e-06	1	3.46466e-07	0	0.428571	0.5	SN	Ribosomal protein S20	J	['Tranlsation\n']
COG0147	9.60163e-07	1	3.2839e-07	0	0.428571	0.5	SN	Anthranilate/para-aminobenzoate synthases component I	E H	['Amino Acid metabolis and transport\n', 'Coenzyme metabolis\n']
COG0359	0.0017088	1	0.00567685	0.135593	0.5	0.5	SN	Ribosomal protein L9	J	['Tranlsation\n']
COG0098	2.36554e-05	1	8.34482e-06	0.0194175	0.428571	0.5	SN	Ribosomal protein S5	J	['Tranlsation\n']
COG0290	0.00208615	0.695098	0.000176338	0.0555556	0.384615	0.5	SN	Translation initiation factor IF-3	J	['Tranlsation\n']
COG0465	0.0121272	0.695098	0.00147512	0.0973451	0.384615	0.5	SN	ATP-dependent Zn proteases	O	['Post-translational modification, protein turnover, chaperone functions\n']
COG4992	8.88681e-05	1	3.11354e-05	0.0460829	0.428571	0.5	SN	Acetylornithine/succinyldiaminopimelate/putrescine aminotransferase	E	['Amino Acid metabolis and transport\n']
COG2987	0.00737101	0.678389	3.53674e-05	0	0.2	0.294118	SN	Urocanate hydratase	E	['Amino Acid metabolis and transport\n']
COG0251	2.03102e-08	0.613344	9.91935e-06	0.0165017	0.266667	0.210526	SN	Enamine deaminase RidA, house cleaning of reactive enamine intermediates, YjgF/YER057c/UK114 family	V	['Defence mechanisms\n']
COG0592	1.16342e-05	1	9.71424e-05	0.046729	0.5	0.5	SN	DNA polymerase III sliding clamp (beta) subunit, PCNA homolog	L	['Replication and repair\n']
COG0355	0.000459814	0.101908	7.22662e-09	0	0.166667	0.5	SN	FoF1-type ATP synthase, epsilon subunit	C	['Energy production and conversion\n']
COG0508	3.38572e-05	1	0.000112539	0.0130719	0.214286	0.217391	SN	Pyruvate/2-oxoglutarate dehydrogenase complex, dihydrolipoamide acyltransferase (E2) component	C	['Energy production and conversion\n']
COG1840	5.04239e-08	0.805591	1.32975e-05	0.0517241	0.439024	0.392857	SN	ABC-type Fe3+ transport system, periplasmic component	P	['Inorganic ion transport and metabolism\n']
COG4108	0.00723938	0.204334	3.46466e-07	0	0.2	0.5	SN	Peptide chain release factor RF-3	J	['Tranlsation\n']
COG0329	0.00621715	0.144461	1.20168e-07	0	0.0571429	0.181818	SN	4-hydroxy-tetrahydrodipicolinate synthase/N-acetylneuraminate lyase	M E	['Cell wall/membrane/envelop biogenesis\n', 'Amino Acid metabolis and transport\n']
COG1104	0.000192597	0.492845	0.00370374	0.0756757	0.466667	0.333333	SN	Cysteine desulfurase/Cysteine sulfinate desulfinase IscS or related enzyme, NifS family	E	['Amino Acid metabolis and transport\n']
COG0048	0.0150719	1	0.00642605	0.13913	0.428571	0.5	SN	Ribosomal protein S12	J	['Tranlsation\n']
COG0064	8.76683e-06	1	3.44381e-06	0	0.384615	0.454545	SN	Asp-tRNAAsn/Glu-tRNAGln amidotransferase B subunit	J	['Tranlsation\n']
COG0591	0.00727717	0.432799	6.85578e-05	0.0363636	0.266667	0.461538	SN	Na+/proline symporter	E	['Amino Acid metabolis and transport\n']
COG0644	3.10961e-05	0.695098	1.38532e-06	0.00892857	0.384615	0.5	SN	Dehydrogenase (flavoprotein)	C	['Energy production and conversion\n']
COG0766	1.01206e-06	1	3.46466e-07	0	0.428571	0.5	SN	UDP-N-acetylglucosamine enolpyruvyl transferase	M	['Cell wall/membrane/envelop biogenesis\n']
COG1704	0.00838198	1	0.014212	0.127273	0.411765	0.454545	SN	Magnetosome formation protein MamQ, lipoprotein antigen LemA family	M	['Cell wall/membrane/envelop biogenesis\n']
COG0087	0.00737101	0.204334	3.65714e-07	0	0.2	0.5	SN	Ribosomal protein L3	J	['Tranlsation\n']
COG3047	0.00121756	0.308375	6.92254e-06	0.010101	0.2	0.368421	SN	Outer membrane protein OmpW	M	['Cell wall/membrane/envelop biogenesis\n']
COG0244	1.29752e-07	1	3.3812e-05	0	0.466667	0.4	SN	Ribosomal protein L10	J	['Tranlsation\n']
COG0573	0.000704719	0.659443	3.29143e-06	0	0.272727	0.454545	SN	ABC-type phosphate transport system, permease component	P	['Inorganic ion transport and metabolism\n']
COG0090	0.000825308	1	0.000312102	0.0648148	0.428571	0.5	SN	Ribosomal protein L2	J	['Tranlsation\n']
COG2130	0.00461589	0.720682	0.000620631	0.0471698	0.294118	0.375	SN	NADPH-dependent curcumin reductase CurA	Q R	['Secondary Structure\n', 'General Functional Prediction only\n']
COG3622	0.000553543	0.433849	1.57946e-06	0	0.157895	0.294118	SN	Hydroxypyruvate/dehydroerythronate isomerase, Hyi/OtnI family	G	['Carbohydrate metabolism and transport\n']
COG0049	0.00698107	0.695098	0.000752185	0.0818182	0.384615	0.5	SN	Ribosomal protein S7	J	['Tranlsation\n']
COG0604	0.0110638	0.283084	2.86609e-06	0	0.05	0.125	SN	NADPH:quinone reductase or related Zn-dependent oxidoreductase	C R	['Energy production and conversion\n', 'General Functional Prediction only\n']
COG0097	0.000472141	1	0.00201927	0.105263	0.5	0.5	SN	Ribosomal protein L6P/L9E	J	['Tranlsation\n']
COG0277	0.00477114	0.703743	1.37765e-06	0	0.0645161	0.117647	SN	FAD/FMN-containing lactate dehydrogenase/glycolate oxidase	C	['Energy production and conversion\n']
COG0228	0.000264393	1	0.0151199	0.046729	0.428571	0.333333	SN	Ribosomal protein S16	J	['Tranlsation\n']
COG1173	0.00473324	1	4.2934e-06	0	0.0833333	0.122449	SN	ABC-type dipeptide/oligopeptide/nickel transport system, permease component	E P	['Amino Acid metabolis and transport\n', 'Inorganic ion transport and metabolism\n']
COG0256	1.01206e-06	1	3.29143e-06	0	0.428571	0.454545	SN	Ribosomal protein L18	J	['Tranlsation\n']
COG0021	0.00737101	1	0.00298007	0	0.2	0.166667	SN	Transketolase	G	['Carbohydrate metabolism and transport\n']
COG0126	0.000704719	0.645699	0.00290557	0	0.272727	0.166667	SN	3-phosphoglycerate kinase	G	['Carbohydrate metabolism and transport\n']
COG0541	1.12602e-06	1	0.000400126	0	0.428571	0.333333	SN	Signal recognition particle GTPase	U	['Intracellular trafficing and secretion\n']
COG0092	0.000723938	1	0.000389213	0	0.272727	0.333333	SN	Ribosomal protein S3	J	['Tranlsation\n']
COG2513	3.39573e-05	0.348173	2.02436e-05	0	0.16	0.333333	SN	2-Methylisocitrate lyase and related enzymes, PEP mutase family	G	['Carbohydrate metabolism and transport\n']
COG2183	0.00723938	1	0.00467056	0	0.2	0.25	SN	Transcriptional accessory protein Tex/SPT6	K	['Transcription\n']
COG0684	0.0106654	1	0.00103823	0	0.0833333	0.125	SN	RNA degradosome component RraA (regulator of RNase E activity)	J	['Tranlsation\n']
COG2146	0.00737101	1	0.00475705	0	0.2	0.25	SN	Ferredoxin subunit of nitrite reductase or a ring-hydroxylating dioxygenase	P Q	['Inorganic ion transport and metabolism\n', 'Secondary Structure\n']
									3
									21
