# Supplementary material for: Bioinformatic Analysis Reveals the Role of Translation Elongation Efficiency Optimisation in the Evolution of Ralstonia Genus
Source: Biology (Basel). 2023 Oct 16;12(10):1338. doi: 10.3390/biology12101338 (PMC10604486; doi:10.3390/biology12101338)
Supplement: Supplementary file 1 [file biology-12-01338-s001.zip › Supplementary_table_S3.xlsx]

## Sheet: Sheet1
	Unnamed: 0.1	locus_tag	lci1	lci2	tai	Unnamed: 0	locus_tag_x	protein_id	gene_id	gene_name	COG	EEI	old_locus_tag	Name	Label	DI value	Specific DI value	Type	FullLine	RalstoniaOrt	CupriavidusOrt	genome	locus_tag_y	species
308	308	H16_RS01565	1.92029	1.10616	0.269037	4127	H16_RS01565	WP_010814845.1		-	-	3.46428	H16_A0318	reh:H16_A0318	h16_A0318; conserved hypothetical protein	1.4074	0	CDS	rso, rsc, rsl, rsn, rsm, rse, rsy, rpi, rpf, rpj, rmn, rin, rpu, cnc, cuh	13	2	reh	H16_A0318	DI1_Cupriavidus_necator
822	822	H16_RS04190	1.49322	0.751694	0.146129	4247	H16_RS04190	WP_041687200.1		-	-	3.41755	H16_A0845	reh:H16_A0845	lao1; L-Amino-acid oxidase	1.0531	0	CDS	rso, rsc, rsl, rsn, rsm, rse, rsy, rpi, rpf, rpj, rmn, rin, rpu, cnc, cuh	13	2	reh	H16_A0845	DI1_Cupriavidus_necator
1368	1368	H16_RS07050	1.97512	1.37164	0.28616	6308	H16_RS07050	WP_011615072.1		-	-	2.10692	H16_A1420	reh:H16_A1420	h16_A1420; hypothetical membrane associated protein	1.2627	0	CDS	rpj, cnc	1	1	reh	H16_A1420	DI1_Cupriavidus_necator
1435	1435	H16_RS07395	1.97305	1.23094	0.28551	6019	H16_RS07395	WP_081225763.1		-	-	2.52045	H16_A1489	reh:H16_A1489	h16_A1489; DNA Topoisomerase IB	1.0266	0	CDS	rsc, rsl, rpi, rpf, rpj, rmn, cnc	6	1	reh	H16_A1489	DI1_Cupriavidus_necator
1598	1598	H16_RS08280	1.01606	0.282329	0.0481196	390	H16_RS08280	WP_010811758.1		-	-	6.1109	H16_A1662	reh:H16_A1662	h16_A1662; Hypothetical protein	1.4454	0	CDS	rpj, cnc	1	1	reh	H16_A1662	DI1_Cupriavidus_necator
2274	2274	H16_RS35500	1.41071	0.616667	0.125574	4606	H16_RS35500	WP_010814280.1		-	-	3.2911	H16_A2412	reh:H16_A2412	h16_A2412; hypothetical membrane associated protein	2.0825	0	CDS	rpj, cnc, cuh	1	2	reh	H16_A2412	DI1_Cupriavidus_necator
2416	2416	H16_RS12810	1.51701	0.70085	0.152289	2941	H16_RS12810	WP_011615726.1		-	-	3.93468	H16_A2572	reh:H16_A2572	h16_A2572; predicted metal-binding	1.2422	0	CDS	rso, rsc, rsl, rsn, rsm, rse, rsy, rpi, rpf, rpj, rmn, rin, rpu, cnc, cuh	13	2	reh	H16_A2572	DI1_Cupriavidus_necator
2535	2535	H16_RS13425	1.24345	0.672659	0.0882463	363	H16_RS13425	WP_011615787.1		-	-	6.16704	H16_A2696	reh:H16_A2696	h16_A2696; Hypothetical protein	1.2294	0	CDS	rpj, cnc, cuh	1	2	reh	H16_A2696	DI1_Cupriavidus_necator
2558	2558	H16_RS13540	1.88803	1.24054	0.259057	5318	H16_RS13540	WP_011615795.1		-	-	2.97074	H16_A2719	reh:H16_A2719	h16_A2719; transcriptional regulator	1.068	0	CDS	rso, rsc, rsl, rsn, rsm, rse, rsy, rpi, rpf, rpj, rmn, rin, rpu, cnc, cuh	13	2	reh	H16_A2719	DI1_Cupriavidus_necator
3133	3133	H16_RS16525	1.723	0.947418	0.209444	3009	H16_RS16525	WP_011616104.1		-	-	3.90376	H16_A3315	reh:H16_A3315	h16_A3315; conserved hypothetical protein	1.356	0	CDS	rso, rsc, rsl, rsn, rsm, rse, rsy, rpi, rpf, rpj, rmn, rin, rpu, cnc, cuh	13	2	reh	H16_A3315	DI1_Cupriavidus_necator
3185	3185	H16_RS16795	1.77307	0.944408	0.224203	2945	H16_RS16795	WP_010812277.1		-	-	3.93336	H16_A3368	reh:H16_A3368	h16_A3368; transcriptional regulator	1.0771	0	CDS	rso, rsc, rsl, rsn, rsm, rse, rsy, rpi, rpf, rpj, rmn, rin, rpu, cnc, cuh	13	2	reh	H16_A3368	DI1_Cupriavidus_necator
3342	3342	H16_RS17635	1.42366	0.70129	0.128711	782	H16_RS17635	WP_010813455.1		gspG	-	5.43691	H16_A3535	reh:H16_A3535	gspG; general secretion pathway protein G	1.4561	0	CDS	rso, rsc, rsl, rsn, rsm, rse, rsy, rpi, rpf, rpj, rmn, rin, rpu, cnc, cuh	13	2	reh	H16_A3535	DI1_Cupriavidus_necator
3547	3547	H16_RS18710	1.58576	0.762783	0.170647	4429	H16_RS18710	WP_010811372.1		yidD	-	3.36024	H16_A3745	reh:H16_A3745	h16_A3745; Alpha-hemolysin	1.2133	0	CDS	rso, rsc, rsl, rsm, rse, rsy, rpi, rpf, rpj, rin, rpu, cnc, cuh	11	2	reh	H16_A3745	DI1_Cupriavidus_necator
3591	3591	H16_RS18940	2.24444	1.35968	0.371858	5993	H16_RS18940	WP_011616322.1		-	-	2.54452	H16_B0043	reh:H16_B0043	h16_B0043; conserved hypothetical protein	1.0218	0	CDS	rso, rsc, rsl, rsn, rsm, rse, rsy, rpi, rpf, rpj, rmn, rin, rpu, cnc, cuh	13	2	reh	H16_B0043	DI1_Cupriavidus_necator
3942	3942	H16_RS20815	1.70476	0.971837	0.20414	5663	H16_RS20815	WP_136227894.1		-	-	2.79833	H16_B0413	reh:H16_B0413	h16_B0413; transcriptional regulator	1.067	0	CDS	rso, rsl, rsn, rsm, rse, rsy, rpi, rpf, rpj, rmn, rin, rpu, cnc, cuh	12	2	reh	H16_B0413	DI1_Cupriavidus_necator
4066	4066	H16_RS21450	1.92835	1.39315	0.271542	5908	H16_RS21450	WP_010810415.1		-	-	2.61994	H16_B0545	reh:H16_B0545	poxG; 2Fe-2S ferredoxin	1.4456	0	CDS	rso, rsc, rsl, rsn, rsm, rse, rsy, rpi, rpf, rpj, rmn, rin, rpu, cnc, cuh	13	2	reh	H16_B0545	DI1_Cupriavidus_necator
4235	4235	H16_RS22305	1.70874	0.791909	0.205293	2418	H16_RS22305	WP_010811703.1		-	-	4.177	H16_B0715	reh:H16_B0715	h16_B0715; transcriptional regulator	1.0457	0	CDS	rso, rsc, rsl, rsn, rsm, rse, rsy, rpi, rpf, rpj, rmn, rin, rpu, cnc, cuh	13	2	reh	H16_B0715	DI1_Cupriavidus_necator
4483	4483	H16_RS23610	1.54049	0.654331	0.15847	4071	H16_RS23610	WP_037024037.1		-	-	3.48331	H16_B0972	reh:H16_B0972	h16_B0972; dipeptidyl aminopeptidase/acylaminoacyl-peptidase related protein	1.0331	0	CDS	rso, rsc, rsl, rsn, rsm, rse, rsy, rpi, rpf, rpj, rmn, rin, rpu, cnc, cuh	13	2	reh	H16_B0972	DI1_Cupriavidus_necator
4821	4821	H16_RS25325	1.75472	0.991509	0.218759	3861	H16_RS25325	WP_011617148.1		-	-	3.56414	H16_B1318	reh:H16_B1318	h16_B1318; Hypothetical protein	1.1257	0	CDS	rpi, rpf, rin, cnc	3	1	reh	H16_B1318	DI1_Cupriavidus_necator
4823	4823	H16_RS25335	1.44726	0.6391	0.134516	2925	H16_RS25335	WP_011617152.1		-	-	3.94021	H16_B1322	reh:H16_B1322	h16_B1322; Hypothetical protein	1.1412	0	CDS	rpi, rpf, rin, cnc, cuh	3	2	reh	H16_B1322	DI1_Cupriavidus_necator
4933	4933	H16_RS25920	1.41304	0.771377	0.126136	2118	H16_RS25920	WP_010809273.1		-	-	4.32859	H16_B1443	reh:H16_B1443	h16_B1443; Hypothetical protein	1.0311	0	CDS	rpi, rpf, rmn, rin, cnc, cuh	4	2	reh	H16_B1443	DI1_Cupriavidus_necator
4980	4980	H16_RS26160	2.13367	1.30609	0.336438	6093	H16_RS26160	WP_011617269.1		-	-	2.43551	H16_B1491	reh:H16_B1491	h16_B1491; Membrane protein related to metalloendopeptidases	1.0401	0	CDS	rso, rsc, rsl, rsn, rsm, rse, rsy, rpi, rpf, rpj, rmn, rin, rpu, cnc, cuh	13	2	reh	H16_B1491	DI1_Cupriavidus_necator
4992	4992	H16_RS26225	1.10227	0.357576	0.061809	4824	H16_RS26225	WP_174549458.1		-	-	3.20149	H16_B1504	reh:H16_B1504	h16_B1504; Hypothetical protein	1.5817	0	CDS	cnc, cuh	0	2	reh	H16_B1504	DI1_Cupriavidus_necator
5006	5006	H16_RS26295	1.60692	0.745283	0.176451	2606	H16_RS26295	WP_010814503.1		-	-	4.08937	H16_B1518	reh:H16_B1518	sufR; ferredoxin containing [2Fe-2S] Rieske domain (SufR)	1.1599	0	CDS	rso, rsc, rsl, rsn, rsm, rse, rsy, rpi, rpf, rpj, rmn, rin, rpu, cnc, cuh	13	2	reh	H16_B1518	DI1_Cupriavidus_necator
5121	5121	H16_RS26890	1.25243	0.562136	0.0900911	480	H16_RS26890	WP_011617361.1		-	-	5.90418	H16_B1635	reh:H16_B1635	h16_B1635; hypothetical membrane associated protein	1.1937	0	CDS	rso, rsc, rsl, rsn, rsm, rse, rsy, rpi, rpf, rpj, rmn, rin, rpu, cnc, cuh	13	2	reh	H16_B1635	DI1_Cupriavidus_necator
5169	5169	H16_RS33795	2.20053	1.37463	0.357813	6155	H16_RS33795	WP_011617405.1		fhuF	-	2.37274	H16_B1684	reh:H16_B1684	fhuF; putative iron transport-related membrane protein	1.0087	0	CDS	rso, rsc, rsl, rsn, rsm, rse, rsy, rpi, rpj, rmn, rin, rpu, cnc, cuh	12	2	reh	H16_B1684	DI1_Cupriavidus_necator
5703	5703	H16_RS29905	1.62592	0.954612	0.181722	3021	H16_RS29905	WP_010810894.1		-	-	3.89848	H16_B2242	reh:H16_B2242	h16_B2242; putative oxidoreductase	1.0209	0	CDS	rso, rsc, rsl, rsn, rsm, rse, rsy, rpi, rpf, rpj, rmn, rin, rpu, cnc, cuh	13	2	reh	H16_B2242	DI1_Cupriavidus_necator
6124	6124	H16_RS32090	1.94373	1.33052	0.276335	5930	H16_RS32090	WP_011154044.1		-	-	2.60285	PHG123	reh:PHG123	putative efflux protein	1.0238	0	CDS	rso, rsc, rsl, rsn, rsm, rse, rsy, rpi, rpf, rpj, rmn, rin, rpu, cnc, cuh	13	2	reh	PHG123	DI1_Cupriavidus_necator
6214	6214	H16_RS32715	1.45864	0.691606	0.137354	1747	H16_RS32715	WP_011154160.1		-	-	4.56486	PHG248	reh:PHG248	nosY; putative transmembrane protein	1.3091	0	CDS	rso, rsc, rsl, rsn, rsm, rse, rsy, rpi, rpf, rpj, rmn, rin, rpu, cnc, cuh	13	2	reh	PHG248	DI1_Cupriavidus_necator
6227	6227	H16_RS32780	1.8231	1.04094	0.23922	5432	H16_RS32780	WP_011154174.1		-	-	2.92018	PHG262	reh:PHG262	dnrD; transcriptional regulator	1.0907	0	CDS	rso, rsc, rsl, rsn, rsm, rse, rsy, rpi, rpf, rpj, rmn, rin, rpu, cnc, cuh	13	2	reh	PHG262	DI1_Cupriavidus_necator
238	238	CNE_RS01255	1.63763	0.913441	0.199112	1791	CNE_RS01255	WP_049800586.1		-	-	4.13327	CNE_1c02510	cnc:CNE_1c02510	ABC transport system permease protein y4oQ	1.1138	0	CDS	rso, rsc, rsl, rsn, rsm, rse, rsy, rpi, rpf, rpj, rmn, rin, rpu, reh, cuh	13	2	cnc	CNE_1c02510	DI1_Cupriavidus_necator
312	312	CNE_RS01645	2.06159	1.38768	0.331566	6615	CNE_RS01645	WP_013955417.1		-	-	2.4768	CNE_1c03340	cnc:CNE_1c03340	hypothetical protein	1.4074	0	CDS	rso, rsc, rsl, rsn, rsm, rse, rsy, rpi, rpf, rpj, rmn, rin, rpu, reh, cuh	13	2	cnc	CNE_1c03340	DI1_Cupriavidus_necator
527	527	CNE_RS02745	1.82353	1.19216	0.255494	5908	CNE_RS02745	WP_013955614.1		-	-	2.7332	CNE_1c05570	cnc:CNE_1c05570	pcaC; 4-carboxymuconolactone decarboxylase PcaC	1.0343	0	CDS	rso, rsc, rsl, rsn, rsm, rse, rsy, rpi, rpf, rpj, rmn, rin, rpu, reh, cuh	13	2	cnc	CNE_1c05570	DI1_Cupriavidus_necator
711	711	CNE_RS03690	1.58967	0.77771	0.185242	2010	CNE_RS03690	WP_013955804.1		-	-	4.01372	CNE_1c07570	cnc:CNE_1c07570	C4-dicarboxylate transporter/malic acid transport protein	1.0089	0	CDS	rso, rsc, rsl, rsn, rsm, rse, rsy, rpi, rpf, rpj, rmn, rin, rpu, reh, cuh	13	2	cnc	CNE_1c07570	DI1_Cupriavidus_necator
1187	1187	CNE_RS06180	1.32374	0.519265	0.115359	1545	CNE_RS06180	WP_104670212.1		-	-	4.28217	CNE_1c12690	cnc:CNE_1c12690	transposase mutator type	1.0019	0	CDS	rso, rsc, rse, rsy, rpi, rpf, rpj, rmn, rpu, reh, cuh	9	2	cnc	CNE_1c12690	DI1_Cupriavidus_necator
1346	1346	CNE_RS07045	2.18905	1.64726	0.372948	7229	CNE_RS07045	WP_013956434.1		-	-	1.69643	CNE_1c14480	cnc:CNE_1c14480	hypothetical protein	1.2627	0	CDS	rsn, rpj, reh, cuh	2	2	cnc	CNE_1c14480	DI1_Cupriavidus_necator
1530	1530	CNE_RS08005	1.41123	0.610266	0.13688	1188	CNE_RS08005	WP_013956621.1		mdcA	-	4.54308	CNE_1c16450	cnc:CNE_1c16450	mdcA; malonate decarboxylase alpha subunit	1.059	0	CDS	rso, rsc, rsl, rsn, rsm, rse, rsy, rpi, rpf, rpj, rmn, rin, rpu, reh, cuh	13	2	cnc	CNE_1c16450	DI1_Cupriavidus_necator
1581	1581	CNE_RS08290	1.09639	0.304418	0.0675834	574	CNE_RS08290	WP_013956673.1		-	-	5.27902	CNE_1c17000	cnc:CNE_1c17000	hypothetical protein	1.4454	0	CDS	rpj, reh	1	1	cnc	CNE_1c17000	DI1_Cupriavidus_necator
1629	1629	CNE_RS08535	1.35665	0.491084	0.123267	3698	CNE_RS08535	WP_013956721.1		-	-	3.36334	CNE_1c17500	cnc:CNE_1c17500	arylmalonate decarboxylase	1.0027	0	CDS	rso, rsm, rse, rsy, rpi, rpf, rpj, rpu, reh, cuh	8	2	cnc	CNE_1c17500	DI1_Cupriavidus_necator
2158	2158	CNE_RS41705	1.42262	0.746429	0.139795	6227	CNE_RS41705	WP_167540172.1		-	-	2.63042	CNE_1c23260	cnc:CNE_1c23260	hypothetical membrane protein	2.0825	0	CDS	rpj, reh, cuh	1	2	cnc	CNE_1c23260	DI1_Cupriavidus_necator
2276	2276	CNE_RS11960	1.45578	0.528912	0.148427	2194	CNE_RS11960	WP_013957374.1		-	-	3.91894	CNE_1c24560	cnc:CNE_1c24560	metal-binding	1.2422	0	CDS	rso, rsc, rsl, rsn, rsm, rse, rsy, rpi, rpf, rpj, rmn, rin, rpu, reh, cuh	13	2	cnc	CNE_1c24560	DI1_Cupriavidus_necator
2509	2509	CNE_RS13170	1.83333	0.914919	0.258561	5567	CNE_RS13170	WP_013957601.1		-	-	2.82956	CNE_1c27050	cnc:CNE_1c27050	transcriptional regulator IclR family	1.1296	0	CDS	rso, rsc, rsl, rsn, rsm, rse, rsy, rpi, rpf, rpj, rmn, rin, rpu, reh, cuh	13	2	cnc	CNE_1c27050	DI1_Cupriavidus_necator
2751	2751	CNE_RS14435	1.34275	0.560362	0.119899	1186	CNE_RS14435	WP_148271586.1		-	-	4.5463	CNE_1c29610	cnc:CNE_1c29610	glycosyl transferase	1.1764	0	CDS	rso, rsc, rsl, rsn, rsm, rse, rsy, rpi, rpf, rpj, rmn, rin, rpu, reh, cuh	13	2	cnc	CNE_1c29610	DI1_Cupriavidus_necator
2947	2947	CNE_RS15435	1.48505	0.678924	0.156215	4928	CNE_RS15435	WP_013958031.1		-	-	3.00479	CNE_1c31620	cnc:CNE_1c31620	dsdA; D-serine dehydratase DsdA	1.0663	0	CDS	rso, rsc, rsl, rsn, rsm, rse, rsy, rpi, rpf, rpj, rmn, rin, rpu, reh, cuh	13	2	cnc	CNE_1c31620	DI1_Cupriavidus_necator
3243	3243	CNE_RS17015	1.33978	0.594624	0.119185	443	CNE_RS17015	WP_013958284.1		gspG	-	5.49517	CNE_1c34820	cnc:CNE_1c34820	gspG3; general secretion pathway protein G	1.4561	0	CDS	rso, rsc, rsl, rsn, rsm, rse, rsy, rpi, rpf, rpj, rmn, rin, rpu, reh, cuh	13	2	cnc	CNE_1c34820	DI1_Cupriavidus_necator
3452	3452	CNE_RS18095	1.53074	0.731392	0.168673	5384	CNE_RS18095	WP_013958492.1		yidD	-	2.87976	CNE_1c36990	cnc:CNE_1c36990	alpha-hemolysin	1.2133	0	CDS	rso, rsc, rsl, rsm, rse, rsy, rpi, rpf, rpj, rin, rpu, reh, cuh	11	2	cnc	CNE_1c36990	DI1_Cupriavidus_necator
3489	3489	CNE_RS18295	2.3619	1.31556	0.428712	6710	CNE_RS18295	WP_013951760.1		-	-	2.43694	CNE_2c00360	cnc:CNE_2c00360	hypothetical protein	1.0218	0	CDS	rso, rsc, rsl, rsn, rsm, rse, rsy, rpi, rpf, rpj, rmn, rin, rpu, reh, cuh	13	2	cnc	CNE_2c00360	DI1_Cupriavidus_necator
3900	3900	CNE_RS20500	2.01558	1.57445	0.316673	7031	CNE_RS20500	WP_013952191.1		-	-	2.20306	CNE_2c04910	cnc:CNE_2c04910	poxG; 2Fe-2S ferredoxin PoxG	1.4456	0	CDS	rso, rsc, rsl, rsn, rsm, rse, rsy, rpi, rpf, rpj, rmn, rin, rpu, reh, cuh	13	2	cnc	CNE_2c04910	DI1_Cupriavidus_necator
4226	4226	CNE_RS22225	1.31034	0.634866	0.112208	1143	CNE_RS22225	WP_041228579.1		-	-	4.58393	CNE_2c08440	cnc:CNE_2c08440	hypothetical protein	1.2294	0	CDS	reh, cuh	0	2	cnc	CNE_2c08440	DI1_Cupriavidus_necator
4227	4227	CNE_RS22230	1.52107	0.794253	0.166007	1257	CNE_RS22230	WP_013952526.1		-	-	4.48903	CNE_2c08450	cnc:CNE_2c08450	hypothetical protein	1.0428	0	CDS	rpj, rmn, reh, cuh	2	2	cnc	CNE_2c08450	DI1_Cupriavidus_necator
4843	4843	CNE_RS25380	1.10112	0.30412	0.0684486	5927	CNE_RS25380	WP_148271708.1		-	-	2.72726	CNE_2c15030	cnc:CNE_2c15030	hypothetical protein	1.5817	0	CDS	reh, cuh	0	2	cnc	CNE_2c15030	DI1_Cupriavidus_necator
4860	4860	CNE_RS25465	1.55346	0.749686	0.174996	3086	CNE_RS25465	WP_013953174.1		-	-	3.57037	CNE_2c15200	cnc:CNE_2c15200	sufR; ferredoxin containing [2Fe-2S] rieske domain (SufR)	1.1599	0	CDS	rso, rsc, rsl, rsn, rsm, rse, rsy, rpi, rpf, rpj, rmn, rin, rpu, reh, cuh	13	2	cnc	CNE_2c15200	DI1_Cupriavidus_necator
4955	4955	CNE_RS25990	1.32039	0.618447	0.114567	530	CNE_RS25990	WP_013953271.1		-	-	5.32593	CNE_2c16270	cnc:CNE_2c16270	hypothetical membrane protein	1.1937	0	CDS	rso, rsc, rsl, rsn, rsm, rse, rsy, rpi, rpf, rpj, rmn, rin, rpu, reh, cuh	13	2	cnc	CNE_2c16270	DI1_Cupriavidus_necator
5178	5178	CNE_RS27125	1.8797	0.999069	0.273165	4468	CNE_RS27125	WP_013953494.1		-	-	3.14309	CNE_2c18530	cnc:CNE_2c18530	ATP-dependent DEAD/DEAH box helicase	1.0651	0	CDS	rso, rsc, rsl, rsn, rsm, rse, rsy, rpi, rpf, rpj, rmn, rin, rpu, reh, cuh	13	2	cnc	CNE_2c18530	DI1_Cupriavidus_necator
5366	5366	CNE_RS28140	1.9582	1.01609	0.298197	5202	CNE_RS28140	WP_013953689.1		-	-	2.92913	CNE_2c20630	cnc:CNE_2c20630	transcriptional regulator LysR family	1.0129	0	CDS	rso, rsc, rsl, rsn, rsm, rse, rsy, rpi, rpf, rpj, rmn, rin, rpu, reh, cuh	13	2	cnc	CNE_2c20630	DI1_Cupriavidus_necator
5426	5426	CNE_RS28440	1.27153	0.616211	0.103302	1122	CNE_RS28440	WP_013953749.1		-	-	4.60392	CNE_2c21240	cnc:CNE_2c21240	phtD; 4	1.072	0	CDS	rse, rpf, reh, cuh	2	2	cnc	CNE_2c21240	DI1_Cupriavidus_necator
6328	6328	CNE_RS33495	1.74083	1.14489	0.229956	5340	CNE_RS33495	WP_013959185.1		-	-	2.89339	CNE_BB1p07300	cnc:CNE_BB1p07300	major facilitator superfamily MFS_1	1.1127	0	CDS	rso, rsc, rsl, rsn, rsm, rse, rsy, rpi, rpf, rpj, rmn, rin, rpu, reh, cuh	13	2	cnc	CNE_BB1p07300	DI1_Cupriavidus_necator
6529	6529	CNE_RS34665	1.18855	0.293434	0.0854399	1070	CNE_RS34665	WP_013959428.1		-	-	4.64625	CNE_BB1p09850	cnc:CNE_BB1p09850	comE; sulfopyruvate decarboxylase subunit beta	1.0508	0	CDS	rso, rsc, rsl, rsn, rsm, rse, rsy, rpi, rpf, rpj, rmn, rin, rpu, reh, cuh	13	2	cnc	CNE_BB1p09850	DI1_Cupriavidus_necator
6605	6605	CNE_RS35120	1.0817	0.397386	0.0649386	3941	CNE_RS35120	WP_013959523.1		-	-	3.2961	CNE_BB1p10830	cnc:CNE_BB1p10830	hypothetical protein	1.1173	0	CDS	rsc, rsl, rsn, rsy, rpi, rpf, rpj, rin, reh, cuh	8	2	cnc	CNE_BB1p10830	DI1_Cupriavidus_necator
6849	6849	CNE_RS36430	1.35971	0.591047	0.124014	1831	CNE_RS36430	WP_148271791.1		-	-	4.11477	CNE_BB1p13650	cnc:CNE_BB1p13650	transposase mutator type	1.1059	0	CDS	rso, rsc, rse, rsy, rpi, rpf, rpj, rmn, rpu, reh, cuh	9	2	cnc	CNE_BB1p13650	DI1_Cupriavidus_necator
7215	7215	CNE_RS38465	1.69253	1.01135	0.215362	6423	CNE_RS38465	WP_013954461.1		-	-	2.55432	CNE_BB2p03850	cnc:CNE_BB2p03850	hypothetical protein	1.0461	0	CDS	rso, rsc, rsl, rsn, rsm, rse, rsy, rpi, rpf, rpj, rmn, rin, rpu, reh, cuh	13	2	cnc	CNE_BB2p03850	DI1_Cupriavidus_necator
212	212	BJN34_RS01095	1.92308	1.24821	0.282428	6631	BJN34_RS01095	WP_078194888.1		thiS	-	2.54125	BJN34_01095	cuh:BJN34_01095	thiamine biosynthesis protein ThiS	1.34775	0	CDS	rso, rsc, rsl, rsn, rsm, rse, rsy, rpi, rpf, rpj, rmn, rin, rpu, reh, cnc	13	2	cuh	BJN34_01095	DI1_Cupriavidus_necator
1630	1630	BJN34_RS08540	1.65274	0.821393	0.200846	3843	BJN34_RS08540	WP_078196238.1		-	-	3.51515	BJN34_08515	cuh:BJN34_08515	putative sulfate exporter family transporter	1.09115	0	CDS	rso, rsc, rsl, rsn, rsm, rse, rsy, rpi, rpf, rpj, rmn, rin, rpu, reh, cnc	13	2	cuh	BJN34_08515	DI1_Cupriavidus_necator
1653	1653	BJN34_RS38295	1.21839	0.297126	0.0912492	5070	BJN34_RS38295	WP_164704800.1		-	-	3.14101	BJN34_08635	cuh:BJN34_08635	hypothetical protein	2.9649	0	CDS	cnc	0	1	cuh	BJN34_08635	DI1_Cupriavidus_necator
2671	2671	BJN34_RS38350	1.35333	0.372	0.121466	862	BJN34_RS38350	WP_164704861.1		-	-	5.03915	BJN34_14135	cuh:BJN34_14135	hypothetical protein	1.2617	0	CDS	rsm, rpi, rpf, rpj, reh, cnc	4	2	cuh	BJN34_14135	DI1_Cupriavidus_necator
3263	3263	BJN34_RS17280	1.81353	0.933183	0.248602	3842	BJN34_RS17280	WP_106062062.1		-	-	3.51519	BJN34_17245	cuh:BJN34_17245	general secretion pathway protein GspD	1.1751	100	CDS	rso, rsc, rsl, rsn, rsm, rse, rsy, rpi, rpf, rpj, rmn, rin, rpu, reh, cnc	13	2	cuh	BJN34_17245	DI1_Cupriavidus_necator
3269	3269	BJN34_RS17305	2.09584	1.29304	0.336972	6187	BJN34_RS17305	WP_106062064.1		-	-	2.75842	BJN34_17275	cuh:BJN34_17275	type II secretion system protein	1.08005	0	CDS	rso, rsc, rsl, rsn, rsm, rse, rsy, rpi, rpf, rpj, rmn, rin, rpu, reh, cnc	13	2	cuh	BJN34_17275	DI1_Cupriavidus_necator
3398	3398	BJN34_RS17995	2.03562	1.35504	0.317854	6395	BJN34_RS17995	WP_078198047.1		-	-	2.66302	BJN34_17940	cuh:BJN34_17940	chloride channel protein EriC	1.1077	0	CDS	rso, rsc, rsl, rsn, rsm, rse, rsy, rpi, rpf, rpj, rmn, rin, rpu, reh, cnc	13	2	cuh	BJN34_17940	DI1_Cupriavidus_necator
4592	4592	BJN34_RS24480	1.93237	1.96667	0.285331	7093	BJN34_RS24480	WP_078201376.1		-	-	1.62635	BJN34_24330	cuh:BJN34_24330	hypothetical protein	1.02785	0	CDS	rso, rsm, rse, rsy, rpi, rpf, rpj, rmn, rin, reh, cnc	9	2	cuh	BJN34_24330	DI1_Cupriavidus_necator
4795	4795	BJN34_RS25550	1.35965	0.617105	0.122975	1847	BJN34_RS25550	WP_078199564.1		-	-	4.26691	BJN34_25380	cuh:BJN34_25380	branched-chain amino acid--2-keto-4-methylthiobutyrate aminotransferase	1.01455	0	CDS	rso, rsc, rsl, rsn, rsm, rse, rsy, rpi, rpf, rpj, rmn, rin, rpu, reh, cnc	13	2	cuh	BJN34_25380	DI1_Cupriavidus_necator
5669	5669	BJN34_RS30165	1.72438	0.822192	0.22179	2350	BJN34_RS30165	WP_078200391.1		-	-	4.02399	BJN34_29940	cuh:BJN34_29940	sodium:proton exchanger	1.1354	0	CDS	rso, rsc, rsl, rsn, rsm, rse, rsy, rpi, rpf, rpj, rmn, rin, rpu, reh, cnc	13	2	cuh	BJN34_29940	DI1_Cupriavidus_necator
5867	5867	BJN34_RS31215	1.54815	0.631429	0.171464	2255	BJN34_RS31215	WP_078200572.1		-	-	4.06532	BJN34_30975	cuh:BJN34_30975	acyl dehydratase	1.1309	100	CDS	rso, rsc, rsl, rsn, rsm, rse, rsy, rpi, rpf, rpj, rmn, rin, rpu, reh, cnc	13	2	cuh	BJN34_30975	DI1_Cupriavidus_necator
6120	6120	BJN34_RS32530	1.28289	0.439145	0.105196	3567	BJN34_RS32530	WP_078200807.1		-	-	3.599	BJN34_32270	cuh:BJN34_32270	AraC family transcriptional regulator	1.2864	100	CDS	rso, rsc, rsl, rsn, rsm, rse, rsy, rpi, rpf, rpj, rmn, rin, rpu, reh, cnc	13	2	cuh	BJN34_32270	DI1_Cupriavidus_necator
6392	6392	BJN34_RS33965	2.19672	1.1847	0.369072	6409	BJN34_RS33965	WP_078201522.1		-	-	2.65777	BJN34_33695	cuh:BJN34_33695	glycosyl hydrolase	1.6243	0	CDS	rpj, reh, cnc	1	2	cuh	BJN34_33695	DI1_Cupriavidus_necator
6442	6442	BJN34_RS34230	2.24611	1.4352	0.384767	6223	BJN34_RS34230	WP_078201525.1		-	-	2.73836	BJN34_33955	cuh:BJN34_33955	ModE family transcriptional regulator	1.0616	0	CDS	rso, rsc, rsl, rsn, rsm, rse, rsy, rpi, rpf, rpj, rmn, rin, rpu, reh, cnc	13	2	cuh	BJN34_33955	DI1_Cupriavidus_necator
113	113	ACS15_RS00660	1.15393	0.435327	0.105024	416	ACS15_RS00660	WP_031329764.1		-	-	4.41115	ACS15_0136	rin:ACS15_0136	binding-protein-dependent transport system inner membrane component family protein	1.14409	0	CDS	rso, rsc, rsl, rsn, rsm, rse, rsy, rpi, rpf, rpj, rmn, rpu, reh, cnc, cuh	12	3	rin	ACS15_0136	DI1_Ralstonia_insidiosa
2662	2662	ACS15_RS14215	1.39702	0.559725	0.198969	2192	ACS15_RS14215	WP_152524466.1		-	-	3.31168	ACS15_2983	rin:ACS15_2983	hypothetical protein	1.01807	0	CDS	rso, rse, rpu	3	0	rin	ACS15_2983	DI1_Ralstonia_insidiosa
3120	3120	ACS15_RS16680	0.996008	0.398204	0.0603169	3678	ACS15_RS16680	WP_082931222.1		-	-	2.84518	ACS15_3504	rin:ACS15_3504	multidrug resistance efflux transporter family protein	1.20454	0	CDS	rso, rsc, rsl, rsn, rsm, rse, rsy, rpi, rpf, rpj, rmn, rpu, reh, cnc, cuh	12	3	rin	ACS15_3504	DI1_Ralstonia_insidiosa
4219	4219	ACS15_RS22450	1.41424	0.569579	0.206585	4467	ACS15_RS22450	WP_082931240.1		-	-	2.59767	ACS15_4741	rin:ACS15_4741	transposase family protein	1.18273	0	CDS	rsm, rse, rpi, rpf, rpj, rmn, reh, cnc, cuh	6	3	rin	ACS15_4741	DI1_Ralstonia_insidiosa
4749	4749	ACS15_RS28945	1.20667	0.526	0.122997	4099	ACS15_RS28945	WP_021193263.1		-	-	2.7201	ACS15_5362	rin:ACS15_5362	hypothetical protein	1.7042	0	CDS	rpi, rpf	2	0	rin	ACS15_5362	DI1_Ralstonia_insidiosa
4763	4763	ACS15_RS25375	1.32381	0.473968	0.167865	4690	ACS15_RS25375	WP_021193245.1		-	-	2.50924	ACS15_5380	rin:ACS15_5380	antibiotic biosynthesis monooxygenase family protein	1.2039	0	CDS	rpj, reh, cnc, cuh	1	3	rin	ACS15_5380	DI1_Ralstonia_insidiosa
4799	4799	ACS15_RS28960	1.13333	0.320606	0.0984057	4837	ACS15_RS28960	WP_167351984.1		-	-	2.44436	ACS15_5418	rin:ACS15_5418	hypothetical protein	1.7215	0	CDS	rpf	1	0	rin	ACS15_5418	DI1_Ralstonia_insidiosa
539	539	RPIC12D_RS02770	1.11443	0.518408	0.0954035	3597	RPIC12D_RS02770	WP_012761322.1		-	-	2.92473	Rpic12D_0556	rpf:Rpic12D_0556	hypothetical protein	1.12117	0	CDS	rpi, rin, rpu	3	0	rpf	Rpic12D_0556	DI1_Ralstonia_pickettii
600	600	RPIC12D_RS03080	1.1601	0.295188	0.108897	4056	RPIC12D_RS03080	WP_012761377.1		-	-	2.78971	Rpic12D_0619	rpf:Rpic12D_0619	conserved hypothetical protein	1.1174	0	CDS	rmn, reh, cnc	1	2	rpf	Rpic12D_0619	DI1_Ralstonia_pickettii
2747	2747	RPIC12D_RS14250	1.16667	0.208586	0.11091	5139	RPIC12D_RS14250	WP_012763099.1		-	-	2.22267	Rpic12D_2848	rpf:Rpic12D_2848	hypothetical protein	1.0042	0	CDS	rpi	1	0	rpf	Rpic12D_2848	DI1_Ralstonia_pickettii
2962	2962	RPIC12D_RS15395	1.39111	0.604	0.189898	1797	RPIC12D_RS15395	WP_009239659.1		-	-	3.5368	Rpic12D_3068	rpf:Rpic12D_3068	hypothetical protein	1.2963	0	CDS	rpi	1	0	rpf	Rpic12D_3068	DI1_Ralstonia_pickettii
3719	3719	RPIC12D_RS28420	1.15758	0.333939	0.108126	4704	RPIC12D_RS28420	WP_015855691.1		-	-	2.56411	Rpic12D_3859	rpf:Rpic12D_3859	hypothetical protein	1.7215	0	CDS	rin	1	0	rpf	Rpic12D_3859	DI1_Ralstonia_pickettii
3981	3981	RPIC12D_RS20635	1.45592	0.508815	0.215827	1018	RPIC12D_RS20635	WP_004627812.1		-	-	3.94019	Rpic12D_4134	rpf:Rpic12D_4134	Asp/Glu/hydantoin racemase	1.06004	100	CDS	rso, rsm, rse, rpi, rpj, rpu, reh, cnc, cuh	6	3	rpf	Rpic12D_4134	DI1_Ralstonia_pickettii
579	579	RPIC_RS02960	1.22388	0.548756	0.124095	3248	RPIC_RS02960	WP_004629666.1		-	-	2.80828	Rpic_0608	rpi:Rpic_0608	hypothetical protein	1.27127	0	CDS	rpf, rin, rpu	3	0	rpi	Rpic_0608	DI1_Ralstonia_pickettii
3059	3059	RPIC_RS15770	1.26768	0.218182	0.139162	4813	RPIC_RS15770	WP_012436546.1		-	-	1.75168	Rpic_3196	rpi:Rpic_3196	hypothetical protein	1.0042	0	CDS	rpf	1	0	rpi	Rpic_3196	DI1_Ralstonia_pickettii
3273	3273	RPIC_RS16905	1.38222	0.560444	0.182205	1885	RPIC_RS16905	WP_004628794.1		-	-	3.29649	Rpic_3414	rpi:Rpic_3414	hypothetical protein	1.2963	0	CDS	rpf	1	0	rpi	Rpic_3414	DI1_Ralstonia_pickettii
3852	3852	RPIC_RS19915	1.45592	0.508815	0.212327	974	RPIC_RS19915	WP_004627812.1		-	-	3.78396	Rpic_4021	rpi:Rpic_4021	Asp/Glu/hydantoin racemase	1.06004	100	CDS	rso, rsm, rse, rpf, rpj, rpu, reh, cnc, cuh	6	3	rpi	Rpic_4021	DI1_Ralstonia_pickettii
487	487	CDC45_RS02580	1.49612	0.431783	0.139567	1657	CDC45_RS02580	WP_011000457.1		-	-	4.20289	CDC45_02560	rpu:CDC45_02560	N-methyltryptophan oxidase	1.12667	100	CDS	rso, rsc, rsl, rsn, rsm, rse, rsy	7	0	rpu	CDC45_02560	DI1_Ralstonia_pseudosolanacearum
1549	1549	CDC45_RS08265	1.70741	0.437407	0.194621	4178	CDC45_RS08265	WP_020371915.1		-	-	2.8152	CDC45_08235	rpu:CDC45_08235	hypothetical protein	1.2764	10100	CDS	rso, rsl, rsm, rse	4	0	rpu	CDC45_08235	DI1_Ralstonia_pseudosolanacearum
1613	1613	CDC45_RS08605	2.05128	1.2594	0.295081	4313	CDC45_RS08605	WP_011001604.1		-	-	2.71504	CDC45_08575	rpu:CDC45_08575	hypothetical protein	1.4878	100	CDS	rso, rsm	2	0	rpu	CDC45_08575	DI1_Ralstonia_pseudosolanacearum
1786	1786	CDC45_RS09505	0.956667	0.132333	0.0382071	4592	CDC45_RS09505	WP_080511063.1		-	-	2.45327	CDC45_09470	rpu:CDC45_09470	hypothetical protein	1.2695	0	CDS	rsl, rsm	2	0	rpu	CDC45_09470	DI1_Ralstonia_pseudosolanacearum
2178	2178	CDC45_RS26630	1.08108	0.311111	0.0557153	4360	CDC45_RS26630	WP_011002206.1		-	-	2.67925	CDC45_11620	rpu:CDC45_11620	hypothetical protein	1.2552	200	CDS	rso, rsm, rse	3	0	rpu	CDC45_11620	DI1_Ralstonia_pseudosolanacearum
3316	3316	CDC45_RS17780	1.36022	0.323656	0.108129	3017	CDC45_RS17780	WP_011003343.1		-	-	3.43518	CDC45_17690	rpu:CDC45_17690	hypothetical protein	2.1165	10100	CDS	rso, rsm, rse	3	0	rpu	CDC45_17690	DI1_Ralstonia_pseudosolanacearum
3363	3363	CDC45_RS18035	1.06452	0.21362	0.0531692	3796	CDC45_RS18035	WP_011003390.1		-	-	3.03042	CDC45_17935	rpu:CDC45_17935	hypothetical protein	2.0112	100	CDS	rso, rsl, rsm	3	0	rpu	CDC45_17935	DI1_Ralstonia_pseudosolanacearum
4404	4404	CDC45_RS23715	1.09316	0.255214	0.0576136	4626	CDC45_RS23715	WP_011004488.1		-	-	2.41243	CDC45_23665	rpu:CDC45_23665	oligosaccharide repeat unit polymerase	1.1337	100	CDS	rso, rse, cnc	2	1	rpu	CDC45_23665	DI1_Ralstonia_pseudosolanacearum
4602	4602	CDC45_RS26535	1.9972	1.17339	0.278707	4804	CDC45_RS26535	WP_011004662.1		-	-	2.01824	CDC45_24745	rpu:CDC45_24745	hypothetical protein	1.01277	300	CDS	rso, rsn, rsm, rse, rpi, rin, cnc, cuh	6	2	rpu	CDC45_24745	DI1_Ralstonia_pseudosolanacearum
4658	4658	CDC45_RS25070	1.20312	0.547917	0.0764718	1670	CDC45_RS25070	WP_043876891.1		-	-	4.19553	CDC45_25035	rpu:CDC45_25035	hypothetical protein	1.01313	10000	CDS	rsl, rsn, rsm, rse	4	0	rpu	CDC45_25035	DI1_Ralstonia_pseudosolanacearum
1478	1478	CMR15_RS24905	1.34503	0.261404	0.108145	4312	CMR15_RS24905	WP_231890848.1		-	-	2.63014	CMR15_11597	rsm:CMR15_11597	conserved protein of unknown function	1.8722	0	CDS	rso, rsl, rse, rpu	4	0	rsm	CMR15_11597	DI1_Ralstonia_solanacearum
1544	1544	CMR15_RS08210	1.75527	1.54135	0.215175	4616	CMR15_RS08210	WP_020748458.1		-	-	2.29926	CMR15_11666	rsm:CMR15_11666	conserved protein of unknown function	1.4878	0	CDS	rso, rpu	2	0	rsm	CMR15_11666	DI1_Ralstonia_solanacearum
1547	1547	CMR15_RS26680	1.95333	0.965333	0.274793	2577	CMR15_RS26680	WP_020748461.1		-	-	3.5809	CMR15_11669	rsm:CMR15_11669	conserved exported protein of unknown function	1.7991	0	CDS	rso, rsc	2	0	rsm	CMR15_11669	DI1_Ralstonia_solanacearum
1962	1962	CMR15_RS10340	1.44547	0.45192	0.131625	873	CMR15_RS10340	WP_020748881.1		-	-	4.72928	CMR15_20264	rsm:CMR15_20264	conserved protein of unknown function	1.1264	100	CDS	rsl, rpi	2	0	rsm	CMR15_20264	DI1_Ralstonia_solanacearum
2386	2386	CMR15_RS25010	0.952381	0.0931973	0.038491	4347	CMR15_RS25010	WP_020749283.1		-	-	2.60997	CMR15_20708	rsm:CMR15_20708	conserved protein of unknown function	1.49055	0	CDS	rsl, rpu	2	0	rsm	CMR15_20708	DI1_Ralstonia_solanacearum
2752	2752	CMR15_RS14445	1.24031	0.372868	0.0859633	1239	CMR15_RS14445	WP_020749660.1		-	-	4.40955	CMR15_30406	rsm:CMR15_30406	putative N-methyltryptophan oxidase	1.12714	0	CDS	rso, rsc, rsl, rsn, rse, rsy, rpu	7	0	rsm	CMR15_30406	DI1_Ralstonia_solanacearum
3300	3300	CMR15_RS25235	1.50133	0.430133	0.145538	711	CMR15_RS25235	WP_014630705.1		-	-	4.9351	CMR15_mp10085	rsm:CMR15_mp10085	conserved hypothethical protein	1.3223	0	CDS	rso, rsl, rse, rpj, rpu	5	0	rsm	CMR15_mp10085	DI1_Ralstonia_solanacearum
3782	3782	CMR15_RS19705	1.61435	0.688939	0.17535	557	CMR15_RS19705	WP_014631224.1		-	-	5.14234	CMR15_mp10644	rsm:CMR15_mp10644	putative lipoprotein	1.34437	0	CDS	rso, rsl, rsn, rse, rsy, rpj, rpu, reh, cnc, cuh	7	3	rsm	CMR15_mp10644	DI1_Ralstonia_solanacearum
4302	4302	CMR15_RS22370	1.49813	0.602996	0.144724	1669	CMR15_RS22370	WP_014631767.1		-	-	4.10471	CMR15_mp20296	rsm:CMR15_mp20296	putative transcription regulator protein	1.08153	300	CDS	rso, rsc, rsl, rsn, rse, rsy, rpi, rpf, rpj, rmn, rin, rpu, reh, cnc, cuh	12	3	rsm	CMR15_mp20296	DI1_Ralstonia_solanacearum
4541	4541	CMR15_RS25775	1.20988	0.306584	0.0799866	2993	CMR15_RS25775	WP_014632023.1		-	-	3.36724	CMR15_mp30136	rsm:CMR15_mp30136	exported protein of unknown function	1.1333	0	CDS	rsl, rsn, rse, rpu	4	0	rsm	CMR15_mp30136	DI1_Ralstonia_solanacearum
4640	4640	CMR15_RS26610	1.8046	0.782759	0.229685	2270	CMR15_RS26610	WP_014632122.1		-	-	3.74387	CMR15_mp30240	rsm:CMR15_mp30240	conserved hypothethical protein	1.24835	0	CDS	rso, rsl, rsn, rse, rsy, rpj, cnc	6	1	rsm	CMR15_mp30240	DI1_Ralstonia_solanacearum
4693	4693	CMR15_RS25855	1.34409	0.202151	0.107934	3707	CMR15_RS25855	WP_014632182.1		-	-	3.00519	CMR15_mp30303	rsm:CMR15_mp30303	conserved hypothethical protein	1.15013	0	CDS	rso, rsl, rsn, rse, rsy, rpu	6	0	rsm	CMR15_mp30303	DI1_Ralstonia_solanacearum
4702	4702	CMR15_RS26590	2.32184	1.09598	0.390816	4571	CMR15_RS26590	WP_014632192.1		-	-	2.37456	CMR15_mp30313	rsm:CMR15_mp30313	exported protein of unknown function	1.1769	0	CDS	rse	1	0	rsm	CMR15_mp30313	DI1_Ralstonia_solanacearum
488	488	F504_RS02525	1.46512	0.448837	0.133616	1780	F504_RS02525	WP_016724016.1		-	-	4.21058	F504_527	rse:F504_527	miscellaneous; unknown	1.26376	0	CDS	rso, rsc, rsl, rsn, rsm, rsy, rpu	7	0	rse	F504_527	DI1_Ralstonia_solanacearum
746	746	F504_RS03885	2.25071	1.15299	0.356346	4139	F504_RS03885	WP_020831452.1		-	-	2.83758	F504_812	rse:F504_812	hypothetical protein	1.26492	300	CDS	rso, rsc, rsl, rsn, rsm, rsy, rpi, rpf, rpj, rmn, rin, rpu, reh, cnc	12	2	rse	F504_812	DI1_Ralstonia_solanacearum
1609	1609	F504_RS27590	1.7076	0.482456	0.195988	4353	F504_RS27590	WP_020832132.1		-	-	2.64203	F504_1742	rse:F504_1742	hypothetical protein	1.7025	20000	CDS	rso, rsl, rsm, rpu	4	0	rse	F504_1742	DI1_Ralstonia_solanacearum
2095	2095	F504_RS11195	1.27879	0.364727	0.0925518	4018	F504_RS11195	WP_016726298.1		-	-	2.92898	F504_2278	rse:F504_2278	short-chain dehydrogenase/reductase SDR	1.1309	500	CDS	rso, rsc, rsl, rsn, rsm, rsy, rpi, rpf, rpj, rmn, rin, rpu, reh, cnc, cuh	12	3	rse	F504_2278	DI1_Ralstonia_solanacearum
2130	2130	F504_RS11400	1.11302	0.276085	0.0621502	2902	F504_RS11400	WP_020832467.1		-	-	3.57961	F504_2322	rse:F504_2322	hypothetical protein	3.7263	0	CDS	rsl	1	0	rse	F504_2322	DI1_Ralstonia_solanacearum
2993	2993	F504_RS16000	1.58511	0.771631	0.163383	3422	F504_RS16000	WP_020833039.1		-	-	3.27953	F504_3267	rse:F504_3267	hypothetical protein	1.08215	0	CDS	rso, rsc, rsl, rsn, rsm, rsy, rmn, rpu	8	0	rse	F504_3267	DI1_Ralstonia_solanacearum
3213	3213	F504_RS25915	1.41379	0.314943	0.121638	2841	F504_RS25915	WP_020829471.1		-	-	3.60956	F504_3512	rse:F504_3512	hypothetical protein	1.7196	20000	CDS	rso, rsm, rpu	3	0	rse	F504_3512	DI1_Ralstonia_solanacearum
3261	3261	F504_RS17470	1.67424	0.734091	0.186911	2372	F504_RS17470	WP_019719744.1		-	-	3.85168	F504_3568	rse:F504_3568	hypothetical protein	1.38253	0	CDS	rso, rsl, rsm, rpu	4	0	rse	F504_3568	DI1_Ralstonia_solanacearum
3480	3480	F504_RS18840	1.61654	0.541103	0.171554	1858	F504_RS18840	WP_043898033.1		-	-	4.15788	F504_3826	rse:F504_3826	putative transmembrane protein	1.04197	100	CDS	rso, rsc, rsl, rsn, rsm, rsy, rpu	7	0	rse	F504_3826	DI1_Ralstonia_solanacearum
4256	4256	F504_RS23035	1.07787	0.258005	0.0565088	4475	F504_RS23035	WP_256254593.1		-	-	2.48995	F504_4699	rse:F504_4699	Membrane protein involved in the export of O-antigen and teichoic acid	1.1337	0	CDS	rso, rpu, cnc	2	1	rse	F504_4699	DI1_Ralstonia_solanacearum
4419	4419	F504_RS26435	2.12605	1.14902	0.31834	4615	F504_RS26435	WP_020830445.1		-	-	2.10607	F504_4880	rse:F504_4880	hypothetical protein	1.74403	100	CDS	rso, rsn, rin, rpu	4	0	rse	F504_4880	DI1_Ralstonia_solanacearum
4587	4587	F504_RS27130	2.21264	1.2954	0.344724	4335	F504_RS27130	WP_011004842.1		-	-	2.66472	F504_5065	rse:F504_5065	hypothetical protein	1.37298	0	CDS	rso, rsl, rsn, rsm, rsy, rpj, cnc	6	1	rse	F504_5065	DI1_Ralstonia_solanacearum
4653	4653	F504_RS27135	2.27869	1.20546	0.364888	4527	F504_RS27135	WP_143012726.1		-	-	2.40137	F504_5145	rse:F504_5145	hypothetical protein	1.1769	0	CDS	rsm	1	0	rse	F504_5145	DI1_Ralstonia_solanacearum
488	488	RS_RS02475	1.49612	0.431783	0.140321	1662	RS_RS02475	WP_011000457.1		-	-	4.19673	RSc0498	rso:RSc0498	hypothetical protein	1.12667	100	CDS	rsc, rsl, rsn, rsm, rse, rsy, rpu	7	0	rso	RSc0498	DI1_Ralstonia_solanacearum
1605	1605	RS_RS08390	2.05128	1.2594	0.296653	4327	RS_RS08390	WP_011001604.1		-	-	2.70303	RSc1663	rso:RSc1663	hypothetical protein	1.4878	100	CDS	rsm, rpu	2	0	rso	RSc1663	DI1_Ralstonia_solanacearum
2191	2191	RS_RS27245	1.08108	0.311111	0.0559781	4357	RS_RS27245	WP_011002206.1		-	-	2.68022	RSc2281	rso:RSc2281	probable transmembrane protein	1.2552	200	CDS	rsm, rse, rpu	3	0	rso	RSc2281	DI1_Ralstonia_solanacearum
3319	3319	RS_RS25840	1.36207	0.295402	0.109107	2909	RS_RS25840	WP_021156136.1		-	-	3.49938	RSp0022	rso:RSp0022	hypothetical protein	1.05825	100	CDS	rsm, rse, rpu	3	0	rso	RSp0022	DI1_Ralstonia_solanacearum
3366	3366	RS_RS17540	1.06452	0.21362	0.0534174	3800	RS_RS17540	WP_011003390.1		-	-	3.02982	RSp0071	rso:RSp0071	conserved hypothetical protein	2.0112	100	CDS	rsl, rsm, rpu	3	0	rso	RSp0071	DI1_Ralstonia_solanacearum
4413	4413	RS_RS22935	1.08538	0.257675	0.056653	4635	RS_RS22935	WP_242413397.1		-	-	2.40643	RSp1202	rso:RSp1202	putative o-antigen polymerase transmembrane protein	1.1337	100	CDS	rse, rpu, cnc	2	1	rso	RSp1202	DI1_Ralstonia_solanacearum
4606	4606	RS_RS26445	1.9972	1.17339	0.280202	4814	RS_RS26445	WP_011004662.1		-	-	2.01182	RSp1414	rso:RSp1414	hypothetical protein	1.01277	300	CDS	rsn, rsm, rse, rpi, rin, rpu, cnc, cuh	6	2	rso	RSp1414	DI1_Ralstonia_solanacearum
4775	4775	RS_RS27060	2.14368	1.24655	0.32502	4381	RS_RS27060	WP_011004842.1		-	-	2.65985	RSp1596	rso:RSp1596	hypothetical protein	1.33902	0	CDS	rsl, rsn, rsm, rse, rsy, rpj, cnc	6	1	rso	RSp1596	DI1_Ralstonia_solanacearum
351	351	RSPO_RS25745	1.18713	0.15848	0.0782956	2825	RSPO_RS25745	WP_014615866.1		-	-	3.38075	RSPO_c00404	rsn:RSPO_c00404	conserved hypothetical protein	1.11457	0	CDS	rsc, rsm, rsy	3	0	rsn	RSPO_c00404	DI1_Ralstonia_solanacearum
3083	3083	RSPO_RS16595	0.9729	0.192412	0.041494	2691	RSPO_RS16595	WP_014618429.1		-	-	3.44829	RSPO_m00114	rsn:RSPO_m00114	transcriptional repressor protein	1.834	100	CDS	rsy, rpj	2	0	rsn	RSPO_m00114	DI1_Ralstonia_solanacearum
3317	3317	RSPO_RS17905	1.03556	0.233778	0.0509111	3267	RSPO_RS17905	WP_014618699.1		-	-	3.13671	RSPO_m00408	rsn:RSPO_m00408	conserved hypothetical protein	4.4206	0	CDS	rsy	1	0	rsn	RSPO_m00408	DI1_Ralstonia_solanacearum
3460	3460	RSPO_RS24530	1.15	0.357667	0.0709924	2804	RSPO_RS24530	WP_124994711.1		-	-	3.38866	RSPO_m00596	rsn:RSPO_m00596	conserved hypothetical protein	1.05175	0	CDS	rsl, rsm, rse, rpu	4	0	rsn	RSPO_m00596	DI1_Ralstonia_solanacearum
4217	4217	RSPO_RS22805	1.1413	0.407609	0.0693373	3471	RSPO_RS22805	WP_014619695.1		-	-	3.0008	RSPO_m01504	rsn:RSPO_m01504	conserved hypothetical protein	1.37983	0	CDS	rsm, rsy, rmn	3	0	rsn	RSPO_m01504	DI1_Ralstonia_solanacearum
4281	4281	RSPO_RS25870	2.48765	1.85494	0.475769	4358	RSPO_RS25870	WP_014619765.1		-	-	1.77537	RSPO_m01578	rsn:RSPO_m01578	conserved hypothetical protein	2.78632	0	CDS	rso, rsl, rsm, rse, rsy	5	0	rsn	RSPO_m01578	DI1_Ralstonia_solanacearum
4343	4343	RSPO_RS23485	1.49813	0.652809	0.153271	3355	RSPO_RS23485	WP_014619842.1		-	-	3.08279	RSPO_m01661	rsn:RSPO_m01661	conserved hypothetical protein	1.00757	0	CDS	rso, rsl, rsm, rse, rsy, rin, rpu	7	0	rsn	RSPO_m01661	DI1_Ralstonia_solanacearum
4349	4349	RSPO_RS23515	1.16162	0.187374	0.0732361	2632	RSPO_RS23515	WP_014619849.1		-	-	3.48143	RSPO_m01668	rsn:RSPO_m01668	conserved hypothetical protein	1.0155	10000	CDS	rso, rsl, rsm, rse, rsy, rpu	6	0	rsn	RSPO_m01668	DI1_Ralstonia_solanacearum
4358	4358	RSPO_RS25875	2.01235	0.804321	0.315062	3229	RSPO_RS25875	WP_014619860.1		-	-	3.16214	RSPO_m01679	rsn:RSPO_m01679	conserved hypothetical protein	1.14738	100	CDS	rso, rsl, rsy, rpf, rin	5	0	rsn	RSPO_m01679	DI1_Ralstonia_solanacearum
989	989	RPSI07_RS13060	1.11057	0.25086	0.0661099	2260	RPSI07_RS13060	WP_013211804.1		-	-	3.84284	RPSI07_1106	rsl:RPSI07_1106	conserved hypothethical protein	3.7263	0	CDS	rse	1	0	rsl	RPSI07_1106	DI1_Ralstonia_solanacearum
3104	3104	RPSI07_RS00135	1.6	1.0919	0.188571	4104	RPSI07_RS00135	WP_013209135.1		-	-	2.76078	RPSI07_mp0031	rsl:RPSI07_mp0031	putative enterochelin esterase domain (Ferric enterobactin esterase	1.03742	0	CDS	rso, rsn, rse, rsy, rpi, rpf, rmn, rin, rpu, cuh	9	1	rsl	RPSI07_mp0031	DI1_Ralstonia_solanacearum
3128	3128	RPSI07_RS00255	1.04659	0.242652	0.0547457	3579	RPSI07_RS00255	WP_013209160.1		-	-	3.11285	RPSI07_mp0056	rsl:RPSI07_mp0056	conserved hypothethical protein	2.52527	0	CDS	rso, rsm, rpu	3	0	rsl	RPSI07_mp0056	DI1_Ralstonia_solanacearum
3129	3129	RPSI07_RS00260	0.847518	0.226241	0.0270332	3068	RPSI07_RS00260	WP_013209161.1		-	-	3.40426	RPSI07_mp0057	rsl:RPSI07_mp0057	conserved hypothethical protein	1.1891	0	CDS	rso, rsm, rpu	3	0	rsl	RPSI07_mp0057	DI1_Ralstonia_solanacearum
3211	3211	RPSI07_RS24145	1.12941	0.33902	0.0696841	4399	RPSI07_RS24145	WP_082320134.1		-	-	2.46817	RPSI07_mp0156	rsl:RPSI07_mp0156	Putative type III effector protein (fragment)	1.2982	100	CDS	rso, rin, rpu	3	0	rsl	RPSI07_mp0156	DI1_Ralstonia_solanacearum
3836	3836	RPSI07_RS24350	1.37879	0.866667	0.126147	3987	RPSI07_RS24350	WP_013209938.1		-	-	2.85247	RPSI07_mp0884	rsl:RPSI07_mp0884	hypothethical protein	1.6407	0	CDS	rpu	1	0	rsl	RPSI07_mp0884	DI1_Ralstonia_solanacearum
4507	4507	RPSI07_RS25880	1.85802	1.09383	0.271535	3560	RPSI07_RS25880	WP_013210693.1		-	-	3.12475	RPSI07_mp1696	rsl:RPSI07_mp1696	conserved hypothethical protein	1.97068	0	CDS	rso, rsn, rsm, rse, rsy, cnc	5	1	rsl	RPSI07_mp1696	DI1_Ralstonia_solanacearum
338	338	RSUY_RS24850	1.26901	0.222807	0.0951721	2888	RSUY_RS24850	WP_162835356.1		-	-	3.51917	RSUY_03690	rsy:RSUY_03690	hypothetical protein	1.03377	0	CDS	rsc, rsn, rsm	3	0	rsy	RSUY_03690	DI1_Ralstonia_solanacearum
2703	2703	RSUY_RS14245	1.38596	0.719298	0.122802	3825	RSUY_RS14245	WP_003262582.1		-	-	2.90783	RSUY_29130	rsy:RSUY_29130	hypothetical protein	1.11061	0	CDS	rso, rsc, rsl, rsn, rsm, rpf, rpj, rmn, rin, rpu, reh, cnc, cuh	10	3	rsy	RSUY_29130	DI1_Ralstonia_solanacearum
3067	3067	RSUY_RS16160	0.95935	0.210298	0.0394816	2624	RSUY_RS16160	WP_020957571.1		-	-	3.6676	RSUY_33010	rsy:RSUY_33010	hypothetical protein	1.834	100	CDS	rsn, rpj	2	0	rsy	RSUY_33010	DI1_Ralstonia_solanacearum
4234	4234	RSUY_RS25010	2.66049	2.2537	0.527855	4410	RSUY_RS25010	WP_003274311.1		-	-	1.77586	RSUY_45740	rsy:RSUY_45740	hypothetical protein	1.4318	0	CDS	rso, rsl, rsn, rsm, rse	5	0	rsy	RSUY_45740	DI1_Ralstonia_solanacearum
4285	4285	RSUY_RS24165	2.22581	0.77957	0.38501	3831	RSUY_RS24165	WP_079693330.1		-	-	2.90255	RSUY_46280	rsy:RSUY_46280	hypothetical protein	1.61905	0	CDS	rsn, rsm	2	0	rsy	RSUY_46280	DI1_Ralstonia_solanacearum
4352	4352	RSUY_RS22860	0.982222	0.237778	0.0426804	2677	RSUY_RS22860	WP_079693390.1		-	-	3.63335	RSUY_47080	rsy:RSUY_47080	hypothetical protein	4.4206	0	CDS	rsn	1	0	rsy	RSUY_47080	DI1_Ralstonia_solanacearum
4399	4399	RSUY_RS23115	1.20707	0.208586	0.0819371	2470	RSUY_RS23115	WP_020957595.1		-	-	3.75437	RSUY_47590	rsy:RSUY_47590	hypothetical protein	1.11368	10000	CDS	rso, rsl, rsn, rsm, rse, rpu	6	0	rsy	RSUY_47590	DI1_Ralstonia_solanacearum
4408	4408	RSUY_RS25025	2.52469	1.35679	0.484565	4385	RSUY_RS25025	WP_020957593.1		-	-	2.05824	RSUY_47700	rsy:RSUY_47700	hypothetical protein	1.108	100	CDS	rso, rsl, rsn, rpf, rin	5	0	rsy	RSUY_47700	DI1_Ralstonia_solanacearum

## Sheet: Лист1
organism	1	2	3	4	5	6	7	8	9	10
Cupriavidus_necator_H16	3	1	1	2	6	1	4	2	3	7
Cupriavidus_necator_N-1	3	6	5	0	1	2	2	4	4	4
Cupriavidus_necator_NH9	0	1	1	2	1	2	0	1	4	2
Ralstonia_insidiosa_	1	0	0	0	1	0	1	1	2	1
Ralstonia_mannitolilytica_
Ralstonia_pickettii_12D	0	1	0	1	0	0	1	1	1	1
Ralstonia_pickettii_12J	0	0	1	1	0	0	1	0	0	1
Ralstonia_pseudosolanacearum_	0	0	0	2	0	0	1	1	3	3
Ralstonia_solanacearum_CMR15	0	3	1	1	1	1	1	1	1	3
Ralstonia_solanacearum_FQY	0	0	0	2	1	2	1	0	2	5
Ralstonia_solanacearum_GMI1000	0	0	0	1	0	1	0	1	3	2
Ralstonia_solanacearum_Po82	0	0	0	0	0	2	2	4	0	1
Ralstonia_solanacearum_PSI07	0	0	0	0	1	0	1	2	2	1
Ralstonia_solanacearum_UY031	0	0	0	0	0	3	1	0	2	2

## Sheet: Лист2
organism	1	2	3	4	5	6	7	8	9	10
Ralstonia_insidiosa_	1	0	0	0	1	0	1	1	2	1
Ralstonia_pickettii_12D	0	1	0	1	0	0	1	1	1	1
Ralstonia_pickettii_12J	0	0	1	1	0	0	1	0	0	1
Ralstonia_pseudosolanacearum_	0	0	0	2	0	0	1	1	3	3
Ralstonia_solanacearum_CMR15	0	3	1	1	1	1	1	1	1	3
Ralstonia_solanacearum_FQY	0	0	0	2	1	2	1	0	2	5
Ralstonia_solanacearum_GMI1000	0	0	0	1	0	1	0	1	3	2
Ralstonia_solanacearum_Po82	0	0	0	0	0	2	2	4	0	1
Ralstonia_solanacearum_PSI07	0	0	0	0	1	0	1	2	2	1
Ralstonia_solanacearum_UY031	0	0	0	0	0	3	1	0	2	2
