# Supplementary material for: Bioinformatic Analysis Reveals the Role of Translation Elongation Efficiency Optimisation in the Evolution of Ralstonia Genus
Source: Biology (Basel). 2023 Oct 16;12(10):1338. doi: 10.3390/biology12101338 (PMC10604486; doi:10.3390/biology12101338)
Supplement: Supplementary file 1 [file biology-12-01338-s001.zip › Supplementary_table_S4.xlsx]

## Sheet: DI_summary
	sample	DI1_positive_all	DI1_negative_all	DI1_neutral_all	DI1_no_ort_all	DI1_positive_PHEG	DI1_negative_PHEG	DI1_neutral_PHEG	DI1_no_ort_PHEG	DI2_positive_all	DI2_negative_all	DI2_neutral_all	DI2_no_ort_all	DI2_positive_PHEG	DI2_negative_PHEG	DI2_neutral_PHEG	DI2_no_ort_PHEG
0	Cupriavidus_necator_H16	30	6340	0	0	3	634	0	0	9	6361	0	0	0	637	0	0
1	Cupriavidus_necator_N-1	31	7209	0	0	3	721	0	0	13	7227	0	0	0	724	0	0
2	Cupriavidus_necator_NH9	14	7080	0	0	0	709	0	0	7	7087	0	0	0	709	0	0
3	Ralstonia_insidiosa_	7	5204	0	0	1	520	0	0	7	5204	0	0	1	520	0	0
4	Ralstonia_mannitolilytica_	0	4517	0	0	0	452	0	0	0	4517	0	0	0	452	0	0
5	Ralstonia_pickettii_12D	6	5192	0	0	0	520	0	0	5	5193	0	0	1	519	0	0
6	Ralstonia_pickettii_12J	4	4816	0	0	0	482	0	0	3	4817	0	0	0	482	0	0
7	Ralstonia_pseudosolanacearum_	10	4829	0	0	0	484	0	0	8	4831	0	0	0	484	0	0
8	Ralstonia_solanacearum_CMR15	13	4741	0	0	0	475	0	0	13	4741	0	0	0	475	0	0
9	Ralstonia_solanacearum_FQY	13	4649	0	0	0	466	0	0	12	4650	0	0	0	466	0	0
10	Ralstonia_solanacearum_GMI1000	8	4840	0	0	0	485	0	0	6	4842	0	0	0	485	0	0
11	Ralstonia_solanacearum_Po82	9	4357	0	0	0	437	0	0	9	4357	0	0	0	437	0	0
12	Ralstonia_solanacearum_PSI07	7	4587	0	0	0	459	0	0	7	4587	0	0	0	459	0	0
13	Ralstonia_solanacearum_UY031	8	4409	0	0	0	442	0	0	7	4410	0	0	0	442	0	0
